# Supplementary material for: Neutrophil extracellular traps in the central nervous system hinder bacterial clearance during pneumococcal meningitis
Source: Nat Commun. 2019 Apr 10;10:1667. doi: 10.1038/s41467-019-09040-0 (PMC6458182; doi:10.1038/s41467-019-09040-0)
Supplement: Supplementary file 3 — Supplementary Data 1 [file 41467_2019_9040_MOESM3_ESM.xlsx]

## Sheet: Sheet1
Supplementary Table 1 for 'Neutrophil extracellular traps in the central nervous system hinder bacterial clearance during pneumococcal meningitis' by Mohanty et al.
1215 proteins were identified after LC-MS/MS analysis at 1 % FDR when searching the searching against the TIGR4 library (Swiss-Uniprot ID - UP000000585) . The table shows protein identification, uniprot accession number and spectral counts derived from pneumococcal strains. The spectral count data is presented in a raw non-normalized format.
Name	Uniprot	SP001	SP002	SP003	SP004	TIGR4
Enolase (EC 4.2.1.11) (2-phospho-D-glycerate hydro-lyase) (2-phosphoglycerate dehydratase)	Q97QS2	286	264	233	295	308
Elongation factor Tu (EF-Tu)	P64030	248	238	171	237	232
Glyceraldehyde-3-phosphate dehydrogenase (EC 1.2.1.-)	A0A0H2US80	187	173	235	143	150
Phosphoglycerate kinase (EC 2.7.2.3)	Q97S89	197	170	131	171	178
50S ribosomal protein L7/L12	P0A471	91	75	168	112	93
Elongation factor G (EF-G)	P64022	147	152	108	165	138
Chaperone protein DnaK (HSP70) (Heat shock 70 kDa protein) (Heat shock protein 70)	P95829	111	116	132	165	139
Pyruvate kinase (EC 2.7.1.40)	A0A0H2UPJ3	135	109	76	102	117
Elongation factor Ts (EF-Ts)	P0A3B7	92	102	109	118	108
Fructose-bisphosphate aldolase (FBP aldolase) (FBPA) (EC 4.1.2.13) (Fructose-1,6-bisphosphate aldolase)	P0A4S1	117	91	56	82	91
Pyruvate oxidase (EC 1.2.3.3) (Pyruvic oxidase) (POX)	Q54970	117	92	75	84	104
Aldehyde-alcohol dehydrogenase	A0A0H2URT2	67	114	61	100	72
Aminopeptidase (EC 3.4.11.-)	A0A0H2UPC7	110	99	83	95	101
DNA-directed RNA polymerase subunit beta' (RNAP subunit beta') (EC 2.7.7.6) (RNA polymerase subunit beta') (Transcriptase subunit beta')	Q97NQ8	102	101	71	107	93
Putative general stress protein 24	A0A0H2URD5	80	105	81	38	90
30S ribosomal protein S13	P66392	75	64	29	101	87
Ribosomal protein S1	A0A0H2UPG5	91	60	45	80	73
DNA-directed RNA polymerase subunit beta (RNAP subunit beta) (EC 2.7.7.6) (RNA polymerase subunit beta) (Transcriptase subunit beta)	Q97NQ7	83	81	57	72	88
50S ribosomal protein L5	Q97SV1	64	51	44	84	60
Serine protease, subtilase family	A0A0H2UP55	50	47	33	19	83
50S ribosomal protein L1	P66095	56	48	23	82	56
50S ribosomal protein L4	Q97SV4	77	56	33	78	79
NADH oxidase (EC 1.6.99.3)	A0A0H2UQZ4	50	76	29	22	64
Beta-galactosidase (EC 3.2.1.23)	A0A0H2UP19	23	37	50	7	74
60 kDa chaperonin (GroEL protein) (Protein Cpn60)	P0A335	69	73	63	68	64
30S ribosomal protein S3	P0A4C3	71	51	31	66	52
2,3-bisphosphoglycerate-dependent phosphoglycerate mutase (BPG-dependent PGAM) (PGAM) (Phosphoglyceromutase) (dPGM) (EC 5.4.2.11)	P0A3Y3	66	61	51	67	71
50S ribosomal protein L20	P66112	57	47	36	69	57
30S ribosomal protein S2	Q97N56	62	51	38	68	55
Protein translocase subunit SecA 1	Q97PD6	58	66	42	64	64
Phosphoglucomutase (EC 5.4.2.2)	A0A0H2UQR8	48	66	47	43	60
Endopeptidase O	A0A0H2UR08	54	65	40	59	51
50S ribosomal protein L3	Q97SV5	54	41	26	65	56
Phosphoenolpyruvate-protein phosphotransferase (EC 2.7.3.9) (Phosphotransferase system, enzyme I)	A0A0H2UQ90	46	64	41	55	47
L-lactate dehydrogenase (L-LDH) (EC 1.1.1.27)	P0A3M9	63	51	33	50	46
Alcohol dehydrogenase, zinc-containing (EC 1.1.1.1)	A0A0H2URX2	48	36	36	63	39
30S ribosomal protein S4	P66565	50	46	36	62	48
Trigger factor (TF) (EC 5.2.1.8) (PPIase)	Q97SG9	59	43	47	38	61
ATP synthase subunit beta (EC 3.6.3.14) (ATP synthase F1 sector subunit beta) (F-ATPase subunit beta)	Q97PT6	56	36	40	49	61
Ribonucleoside-diphosphate reductase (EC 1.17.4.1)	A0A0H2UQ44	60	52	36	51	50
Lipoprotein	A0A0H2UPF3	25	42	60	52	53
Formate acetyltransferase (EC 2.3.1.5)	A0A0H2UNL5	49	58	36	54	52
50S ribosomal protein L10	P66050	57	44	29	53	54
Glutamine--fructose-6-phosphate aminotransferase [isomerizing] (EC 2.6.1.16) (D-fructose-6-phosphate amidotransferase) (GFAT) (Glucosamine-6-phosphate synthase) (Hexosephosphate aminotransferase) (L-glutamine--D-fructose-6-phosphate amidotransferase)	Q97SQ9	39	35	28	42	57
50S ribosomal protein L2	Q97SV2	55	35	28	50	41
ATP-dependent 6-phosphofructokinase (ATP-PFK) (Phosphofructokinase) (EC 2.7.1.11) (Phosphohexokinase)	Q97RC6	55	42	35	46	49
Lactate oxidase	A0A0H2UP66	37	31	35	28	55
Ornithine carbamoyltransferase, catabolic (OTCase) (EC 2.1.3.3)	P65607	5	20	4	0	55
Beta-N-acetylhexosaminidase (EC 3.2.1.52)	P49610	45	52	54	14	1
Translation initiation factor IF-2	Q97S57	46	52	31	45	54
6-phosphogluconate dehydrogenase, decarboxylating (EC 1.1.1.44)	A0A0H2UNG6	46	40	44	52	53
Oxidoreductase, pyridine nucleotide-disulfide, class I	A0A0H2UQW7	42	30	34	33	53
Methionine--tRNA ligase (EC 6.1.1.10) (Methionyl-tRNA synthetase) (MetRS)	P67580	52	37	23	34	46
Carbamoyl-phosphate synthase large chain (EC 6.3.5.5) (Carbamoyl-phosphate synthetase ammonia chain)	Q97QE4	34	51	16	32	28
Alanine--tRNA ligase (EC 6.1.1.7) (Alanyl-tRNA synthetase) (AlaRS)	Q97Q48	51	45	31	44	46
Cell division protein FtsZ	A0A0H2UR32	50	34	33	46	43
Proline--tRNA ligase (EC 6.1.1.15) (Prolyl-tRNA synthetase) (ProRS)	Q97SR1	42	42	31	49	38
Arginine--tRNA ligase (EC 6.1.1.19) (Arginyl-tRNA synthetase) (ArgRS)	Q54869	36	46	40	43	49
50S ribosomal protein L17	Q97ST6	39	25	23	48	34
Pneumolysin (Thiol-activated cytolysin)	P0C2J9	47	35	40	34	39
ATP-dependent zinc metalloprotease FtsH (EC 3.4.24.-)	O69076	47	36	30	38	40
Probable transketolase (TK) (EC 2.2.1.1)	P22976	46	45	37	47	44
Phosphoenolpyruvate carboxylase (PEPC) (PEPCase) (EC 4.1.1.31)	Q97QX6	43	40	25	47	42
Glutamate dehydrogenase	A0A0H2UQJ7	46	32	29	41	38
Adenylosuccinate synthetase (AMPSase) (AdSS) (EC 6.3.4.4) (IMP--aspartate ligase)	P65887	43	46	33	43	42
Valine--tRNA ligase (EC 6.1.1.9) (Valyl-tRNA synthetase) (ValRS)	Q97S45	39	46	19	33	44
Glucose-6-phosphate isomerase (GPI) (EC 5.3.1.9) (Phosphoglucose isomerase) (PGI) (Phosphohexose isomerase) (PHI)	Q97NG0	32	37	23	30	46
Isoleucine--tRNA ligase (EC 6.1.1.5) (Isoleucyl-tRNA synthetase) (IleRS)	P0CB61	42	43	17	45	31
Alpha-glycerophosphate oxidase (EC 1.1.3.21) (Exported protein 6) (Glycerol-3-phosphate oxidase)	P35596	33	26	41	13	45
Lysine--tRNA ligase (EC 6.1.1.6) (Lysyl-tRNA synthetase) (LysRS)	Q97RS9	36	37	23	44	36
Polyribonucleotide nucleotidyltransferase (EC 2.7.7.8) (Polynucleotide phosphorylase) (PNPase)	Q97S28	44	35	31	42	44
Triosephosphate isomerase (TIM) (TPI) (EC 5.3.1.1) (Triose-phosphate isomerase)	P66942	43	34	26	40	33
GMP synthase [glutamine-hydrolyzing] (EC 6.3.5.2) (GMP synthetase) (Glutamine amidotransferase)	P64297	43	39	34	43	39
3-oxoacyl-[acyl-carrier-protein] synthase 2 (EC 2.3.1.179)	A0A0H2UNK4	43	40	23	41	40
Alcohol dehydrogenase, zinc-containing (EC 1.1.1.1)	A0A0H2UNB1	35	43	26	27	35
Maltose/maltodextrin-binding protein	P59213	26	26	43	28	30
Oligopeptide-binding protein AmiA	P18791	39	41	42	42	27
30S ribosomal protein S5	P66581	41	36	22	42	32
30S ribosomal protein S8	P66632	38	28	35	42	35
Foldase protein PrsA (EC 5.2.1.8)	Q97R51	38	35	35	42	42
50S ribosomal protein L13	A0A0H2UNF0	41	36	23	32	27
Glutamate--tRNA ligase (EC 6.1.1.17) (Glutamyl-tRNA synthetase) (GluRS)	Q97NG1	41	28	28	34	31
Inosine-5'-monophosphate dehydrogenase (IMP dehydrogenase) (IMPD) (IMPDH) (EC 1.1.1.205)	A0A0H2USM1	37	41	31	38	38
Endolytic murein transglycosylase (EC 4.2.2.-) (Peptidoglycan polymerization terminase)	A0A0H2UQS8	36	33	33	33	41
Glutamine synthetase, type I (EC 6.3.1.2)	A0A0H2UNQ5	34	40	21	36	31
Glycine--tRNA ligase beta subunit (EC 6.1.1.14) (Glycyl-tRNA synthetase beta subunit) (GlyRS)	Q97PW6	38	40	20	32	36
ATP synthase subunit alpha (EC 3.6.3.14) (ATP synthase F1 sector subunit alpha) (F-ATPase subunit alpha)	Q97PT4	39	33	22	40	37
Aspartokinase (EC 2.7.2.4)	A0A0H2UNM5	29	33	14	40	31
Maltodextrin phosphorylase (EC 2.4.1.1)	P29849	30	40	28	28	39
PTS system, mannose-specific IIAB components	A0A0H2UN99	30	33	40	36	39
Endo-alpha-N-acetylgalactosaminidase (EC 3.2.1.97) (SpGH101)	Q2MGH6	1	39	11	1	30
Arginine deiminase (ADI) (EC 3.5.3.6) (Arginine dihydrolase) (AD)	Q97NA4	0	17	1	0	38
50S ribosomal protein L22	P61182	38	24	20	37	27
UTP--glucose-1-phosphate uridylyltransferase (EC 2.7.7.9) (Alpha-D-glucosyl-1-phosphate uridylyltransferase) (UDP-glucose pyrophosphorylase) (UDPGP) (Uridine diphosphoglucose pyrophosphorylase)	P58313	31	31	38	32	23
Glycerol-3-phosphate dehydrogenase [NAD(P)+] (EC 1.1.1.94) (NAD(P)H-dependent glycerol-3-phosphate dehydrogenase)	Q97NF1	23	32	37	34	18
Septation ring formation regulator EzrA	Q97RK0	30	37	20	29	29
Aminopeptidase C (EC 3.4.22.-)	A0A0H2UNE1	31	27	13	25	36
Tagatose 1,6-diphosphate aldolase (EC 4.1.2.40) (D-tagatose-1,6-bisphosphate aldolase) (Tagatose-bisphosphate aldolase)	Q97QL3	18	26	36	15	35
DNA-directed RNA polymerase subunit alpha (RNAP subunit alpha) (EC 2.7.7.6) (RNA polymerase subunit alpha) (Transcriptase subunit alpha)	P66708	35	34	32	34	31
ABC transporter, ATP-binding protein	A0A0H2US79	28	29	26	28	35
DNA-binding protein HU	A0A0H2UPZ3	34	27	18	31	28
Uncharacterized protein	A0A0H2UNS2	29	32	34	33	26
Elongation factor Tu family protein	A0A0H2UP44	30	27	34	24	27
Asparagine--tRNA ligase (EC 6.1.1.22) (Asparaginyl-tRNA synthetase) (AsnRS)	Q97PR0	31	34	23	34	28
PTS system, fructose specific IIABC components	A0A0H2UPH7	30	34	13	33	28
Phosphocarrier protein HPr	A0A0H2UQ34	23	34	17	23	24
Putative endo-beta-N-acetylglucosaminidase	A0A0H2UNT5	8	34	19	8	22
Immunoglobulin A1 protease (IgA1 protease) (EC 3.4.24.13) (IgA-specific zinc metalloproteinase)	Q97QP7	6	9	19	5	34
Cell division protein FtsA	A0A0H2UR24	33	30	15	29	30
Thioredoxin	A0A0H2URA9	33	22	29	22	31
Anaerobic ribonucleoside-triphosphate reductase (EC 1.17.4.2)	A0A0H2UN67	25	27	11	33	26
Aspartate--ammonia ligase (EC 6.3.1.1) (Asparagine synthetase A)	Q97NQ0	31	26	28	29	33
Xaa-Pro dipeptidyl-peptidase (EC 3.4.14.11) (X-Pro dipeptidyl-peptidase) (X-prolyl-dipeptidyl aminopeptidase) (X-PDAP)	Q97RC8	32	32	19	26	23
Aspartyl/glutamyl-tRNA(Asn/Gln) amidotransferase subunit B (Asp/Glu-ADT subunit B) (EC 6.3.5.-)	Q97SE7	32	31	19	26	29
Threonine--tRNA ligase (EC 6.1.1.3) (Threonyl-tRNA synthetase) (ThrRS)	Q97PI4	25	32	14	26	26
Sugar ABC transporter, ATP-binding protein	A0A0H2UQW6	19	27	18	17	32
50S ribosomal protein L23	Q97SV3	31	24	18	28	26
30S ribosomal protein S17	P0A4B3	31	24	19	31	28
Enoyl-(Acyl-carrier-protein) reductase (EC 1.3.1.9)	A0A0H2UNJ5	27	24	26	31	28
Adenylosuccinate lyase (ASL) (EC 4.3.2.2) (Adenylosuccinase)	A0A0H2UMU6	29	27	13	24	31
50S ribosomal protein L19	Q97QC6	28	27	19	29	31
Conserved domain protein	A0A0H2UQT2	18	18	31	19	20
UDP-glucose 4-epimerase (EC 5.1.3.2)	A0A0H2UQY4	20	31	17	21	25
Serine hydroxymethyltransferase (SHMT) (Serine methylase) (EC 2.1.2.1)	Q97R16	26	26	30	28	19
Amino acid ABC transporter, amino acid-binding protein/permease protein	A0A0H2UQ91	30	25	19	23	26
Uracil phosphoribosyltransferase (EC 2.4.2.9) (UMP pyrophosphorylase) (UPRTase)	Q97RQ3	30	26	28	26	28
Transcription termination/antitermination protein NusA	A0A0H2UP18	30	24	21	30	28
Dipeptidase	A0A0H2UP69	30	25	19	23	29
Tyrosine--tRNA ligase (EC 6.1.1.1) (Tyrosyl-tRNA synthetase) (TyrRS)	Q97NE3	29	20	24	26	30
Putative capsular polysaccharide biosynthesis protein	A0A0H2UMZ0	27	26	17	24	30
3-oxoacyl-[acyl-carrier protein] reductase (EC 1.1.1.100)	A0A0H2UNR2	23	28	27	30	26
Glycerol kinase (EC 2.7.1.30) (ATP:glycerol 3-phosphotransferase) (Glycerokinase) (GK)	P63742	18	17	30	12	26
Serine protease	A0A0H2US63	29	13	9	17	17
Putative oligoendopeptidase F	A0A0H2URC2	29	21	14	16	24
ATP-dependent Clp protease, ATP-binding subunit	A0A0H2USJ7	25	24	13	29	25
Glyceraldehyde-3-phosphate dehydrogenase, NADP-dependent (EC 1.2.1.9)	A0A0H2UQ00	20	23	17	29	22
Phenylalanine--tRNA ligase beta subunit (EC 6.1.1.20) (Phenylalanyl-tRNA synthetase beta subunit) (PheRS)	Q97S34	25	14	13	22	29
30S ribosomal protein S6	P66602	20	22	23	29	27
DNA gyrase subunit B (EC 5.99.1.3)	P0A4L9	21	28	13	25	20
Protein RecA (Recombinase A)	P0A451	24	28	14	25	23
Ribonuclease J (RNase J) (EC 3.1.-.-)	A0A0H2UNZ5	22	28	17	26	26
Leucine--tRNA ligase (EC 6.1.1.4) (Leucyl-tRNA synthetase) (LeuRS)	Q97SS0	27	26	16	20	20
Uncharacterized protein	A0A0H2UP36	27	21	13	22	21
DNA gyrase subunit A (EC 5.99.1.3)	P72524	27	27	13	24	23
50S ribosomal protein L6	Q97SU7	27	13	16	23	26
Glutamyl-tRNA(Gln) amidotransferase subunit A (Glu-ADT subunit A) (EC 6.3.5.7)	Q97SE6	24	21	19	27	24
Peptide chain release factor 3 (RF-3)	Q97SE4	21	27	10	24	22
50S ribosomal protein L16	P0A475	20	12	6	25	27
Oligopeptide-binding protein AliA (Exported protein 1)	P35592	19	13	0	26	27
ABC transporter, substrate-binding protein	A0A0H2UMY0	13	0	19	8	27
Sugar isomerase domain protein AgaS	A0A0H2UN25	2	27	4	1	7
50S ribosomal protein L30	Q97SU4	19	12	8	26	11
50S ribosomal protein L11	Q97RZ6	26	19	16	25	22
CTP synthase (EC 6.3.4.2) (Cytidine 5'-triphosphate synthase) (Cytidine triphosphate synthetase) (CTP synthetase) (CTPS) (UTP--ammonia ligase)	Q97S93	20	26	15	22	17
Aspartate--tRNA ligase (EC 6.1.1.12) (Aspartyl-tRNA synthetase) (AspRS)	Q97ND6	21	19	17	26	24
Iron-compound ABC transporter, iron compound-binding protein	A0A0H2UPT5	16	19	18	25	26
30S ribosomal protein S7	Q97SQ4	25	19	22	22	19
50S ribosomal protein L24	P60629	25	18	15	24	20
UPF0371 protein SP_0341	Q97SJ8	25	24	10	23	20
Catabolite control protein A	A0A0H2URS9	25	25	19	22	21
Oligopeptide transport ATP-binding protein AmiF	P18766	25	22	13	21	22
UPF0176 protein SP_0095	P67330	25	16	15	15	23
Probable manganese-dependent inorganic pyrophosphatase (EC 3.6.1.1) (Pyrophosphate phospho-hydrolase) (PPase)	P65755	16	14	25	21	15
ATP-dependent Clp protease ATP-binding subunit ClpX	P63791	20	25	13	23	19
30S ribosomal protein S19	P0A4B5	23	19	18	25	23
Putative capsular polysaccharide biosynthesis protein	A0A0H2URM1	22	16	10	18	25
Ribose-phosphate pyrophosphokinase 1 (RPPK 1) (EC 2.7.6.1) (5-phospho-D-ribosyl alpha-1-diphosphate 1) (Phosphoribosyl diphosphate synthase 1) (Phosphoribosyl pyrophosphate synthase 1) (P-Rib-PP synthase 1) (PRPP synthase 1) (PRPPase 1)	P65239	21	25	18	21	25
Elongation factor 4 (EF-4) (EC 3.6.5.n1) (Ribosomal back-translocase LepA)	Q97QK5	18	25	9	21	22
Glucose-6-phosphate 1-dehydrogenase (G6PD) (EC 1.1.1.49)	O54537	14	16	13	22	25
Alpha-galactosidase (EC 3.2.1.22)	A0A0H2URQ6	11	20	12	0	25
Homoserine dehydrogenase (EC 1.1.1.3)	A0A0H2UQH0	23	19	17	24	18
Ribonuclease J (RNase J) (EC 3.1.-.-)	A0A0H2UN05	24	20	16	19	21
Oligoendopeptidase F (EC 3.4.24.-)	A0A0H2UPP8	23	20	12	24	21
SPFH domain/Band 7 family	A0A0H2US83	24	21	17	23	22
Serine/threonine-protein kinase StkP (Ser/Thr-protein kinase StkP) (EC 2.7.11.1) (Eukaryotic-type Ser/Thr protein kinase) (ESTPK)	Q97PA9	16	24	14	18	15
Dihydroxy-acid dehydratase (DAD) (EC 4.2.1.9)	P65159	18	24	8	14	17
Adenylate kinase (AK) (EC 2.7.4.3) (ATP-AMP transphosphorylase) (ATP:AMP phosphotransferase) (Adenylate monophosphate kinase)	Q97SU1	22	20	23	19	24
Malonyl CoA-acyl carrier protein transacylase (EC 2.3.1.39)	A0A0H2UNN0	18	14	16	24	20
Chaperone protein DnaJ	P95830	16	17	10	24	20
tRNA uridine 5-carboxymethylaminomethyl modification enzyme MnmG (Glucose-inhibited division protein A)	Q97T36	17	14	17	21	24
Pneumococcal surface protein A	A0A0H2UMZ8	0	0	9	0	23
Phosphate-specific transport system accessory protein PhoU	A0A0H2UQU1	23	18	14	18	16
Acetyl-CoA carboxylase, biotin carboxylase (EC 6.4.1.2)	A0A0H2UNK1	23	22	14	18	17
Amino acid ABC transporter, amino acid-binding protein	A0A0H2UQR1	5	8	23	7	4
Non-heme iron-containing ferritin	A0A0H2UQW0	19	18	23	13	16
30S ribosomal protein S12	P0A4A7	22	18	12	23	19
S-adenosylmethionine synthase (AdoMet synthase) (EC 2.5.1.6) (MAT) (Methionine adenosyltransferase)	Q97RN9	22	18	15	20	23
ATP-dependent Clp protease ATP-binding subunit ClpE (Exported protein 4)	P35594	21	22	14	23	22
Acetate kinase (EC 2.7.2.1) (Acetokinase)	P63413	20	23	19	21	22
PTS system, mannose-specific IID component	A0A0H2UNG8	20	21	16	21	23
Transcription elongation factor GreA (Transcript cleavage factor GreA)	Q97PT2	18	16	23	15	21
Putative alkaline amylopullulanase	A0A0H2UNG0	12	15	23	11	14
Phosphoglucosamine mutase (EC 5.4.2.10)	Q97PP4	19	21	17	20	23
DNA ligase (EC 6.5.1.2) (Polydeoxyribonucleotide synthase [NAD(+)])	Q97QT2	19	18	8	20	23
Ribosome-binding ATPase YchF	A0A0H2UMR5	19	15	14	12	23
30S ribosomal protein S11	P66359	16	16	13	23	21
Glutamyl-aminopeptidase (EC 3.4.11.7)	A0A0H2URN4	10	19	14	23	17
30S ribosomal protein S9	Q97SN4	13	11	8	10	23
Sugar ABC transporter, sugar-binding protein	A0A0H2URD1	8	19	23	7	19
Sugar ABC transporter, ATP-binding protein	A0A0H2UPF8	21	21	7	22	13
Ribonuclease Y (RNase Y) (EC 3.1.-.-)	P67282	22	19	10	14	14
Aminopeptidase PepS (EC 3.4.11.-)	A0A0H2UN95	22	13	10	22	15
Cysteine--tRNA ligase (EC 6.1.1.16) (Cysteinyl-tRNA synthetase) (CysRS)	Q97S25	22	19	17	17	17
Putative jag protein	A0A0H2USA3	22	16	14	17	18
DNA polymerase I (POL I) (EC 2.7.7.7)	P59199	16	22	4	20	14
Peptide chain release factor 1 (RF-1)	Q97R20	21	22	22	18	19
Nicotinate phosphoribosyltransferase (EC 6.3.4.21)	A0A0H2UQS6	18	22	12	19	17
Pseudouridine synthase (EC 5.4.99.-)	A0A0H2URG9	22	12	16	16	21
Phosphopentomutase (EC 5.4.2.7) (Phosphodeoxyribomutase)	Q97RI6	22	21	18	16	22
Putative transcriptional regulator	A0A0H2UPS3	17	22	9	17	17
Superoxide dismutase [Mn] (EC 1.15.1.1)	P0A4J6	20	18	22	17	21
Hypoxanthine-guanine phosphoribosyltransferase (HGPRT) (HGPRTase) (EC 2.4.2.8)	Q97TC4	19	22	18	17	20
GTPase Obg (EC 3.6.5.-) (GTP-binding protein Obg)	Q97QW8	16	21	17	22	20
Putative pullulanase	A0A0H2UPY6	16	13	10	22	22
DNA mismatch repair protein HexA	P0A3R3	15	22	14	18	22
DEAD-box ATP-dependent RNA helicase CshB (EC 3.6.4.13)	A0A0H2UPE7	10	22	5	18	15
Threonine synthase (EC 4.2.3.1)	A0A0H2US33	11	20	14	13	22
10 kDa chaperonin (GroES protein) (Protein Cpn10)	Q97NV3	10	11	18	13	22
Nucleotide-binding protein SP_1566	Q97PN7	20	17	14	21	16
Manganese ABC transporter substrate-binding lipoprotein (Pneumococcal surface adhesin A)	P0A4G2	21	21	8	12	17
Cof family protein/peptidyl-prolyl cis-trans isomerase, cyclophilin type	A0A0H2UR36	21	17	14	18	17
DEAD-box ATP-dependent RNA helicase CshA (EC 3.6.4.13)	P0A4D7	17	18	13	21	17
Penicillin-binding protein 1A (PBP-1A) [Includes: Penicillin-insensitive transglycosylase (EC 2.4.1.129) (Peptidoglycan TGase); Penicillin-sensitive transpeptidase (EC 3.4.16.4) (DD-transpeptidase)]	Q04707	21	17	17	17	21
Ribosome hibernation promoting factor (HPF)	A0A0H2US65	21	18	13	13	21
Glucan 1,6-alpha-glucosidase (EC 3.2.1.70) (Dextran glucosidase) (Exo-1,6-alpha-glucosidase) (Glucodextranase)	Q54796	18	17	12	19	21
ABC transporter, ATP-binding protein	A0A0H2UPF2	17	15	12	21	21
Sugar ABC transporter, sugar-binding protein	A0A0H2URJ7	10	15	16	0	21
ABC transporter, substrate-binding protein	A0A0H2URB7	2	0	0	0	21
GTPase Era	P0A3C3	16	16	9	20	12
UDP-N-acetylmuramoylalanine--D-glutamate ligase (EC 6.3.2.9) (D-glutamic acid-adding enzyme) (UDP-N-acetylmuramoyl-L-alanyl-D-glutamate synthetase)	Q97RU8	20	14	10	16	16
Signal recognition particle protein (Fifty-four homolog)	A0A0H2UQC2	18	20	10	18	15
ABC transporter, substrate-binding protein	A0A0H2UN58	15	19	20	16	13
DNA topoisomerase 1 (EC 5.99.1.2) (DNA topoisomerase I)	A0A0H2UQH1	16	19	3	20	14
Conserved domain protein	A0A0H2UQG8	20	19	14	20	18
tRNA-specific 2-thiouridylase MnmA (EC 2.8.1.13)	Q97T38	15	10	16	20	14
GTPase Der (GTP-binding protein EngA)	P64062	16	20	12	19	15
ATP-dependent DNA helicase (EC 3.6.4.12)	A0A0H2UPX1	19	16	12	20	18
Probable dihydroorotate dehydrogenase A (fumarate) (DHOD A) (DHODase A) (DHOdehase A) (EC 1.3.98.1)	Q9X9S0	18	14	15	20	19
Cof family protein	A0A0H2UQI8	17	19	10	20	18
Proline dipeptidase (EC 3.4.13.9)	A0A0H2UR67	18	13	11	16	20
Putative ribose-phosphate pyrophosphokinase 2 (RPPK 2) (EC 2.7.6.1) (5-phospho-D-ribosyl alpha-1-diphosphate 2) (Phosphoribosyl diphosphate synthase 2) (Phosphoribosyl pyrophosphate synthase 2) (P-Rib-PP synthase 2) (PRPP synthase 2) (PRPPase 2)	P65241	17	18	11	20	19
Thioredoxin reductase (EC 1.8.1.9)	A0A0H2UQN9	13	13	20	13	16
50S ribosomal protein L21	Q97QU4	15	17	5	13	20
Elongation factor P (EF-P)	P64042	18	13	19	13	13
50S ribosomal protein L15	Q97SU3	16	19	10	14	13
Chromosomal replication initiator protein DnaA	O08397	14	19	5	17	14
Serine--tRNA ligase (EC 6.1.1.11) (Seryl-tRNA synthetase) (SerRS) (Seryl-tRNA(Ser/Sec) synthetase)	Q97SG0	18	19	13	19	18
Methionine aminopeptidase (MAP) (MetAP) (EC 3.4.11.18) (Peptidase M)	A0A0H2UQ40	19	12	14	11	19
Ribonucleoside-diphosphate reductase subunit beta (EC 1.17.4.1)	A0A0H2UQ95	14	13	19	18	14
Branched-chain amino acid ABC transporter, amino acid-binding protein	A0A0H2UPD6	18	17	16	19	19
Aminotransferase (EC 2.6.1.-)	A0A0H2UN02	15	14	19	12	16
Putative oxidoreductase	A0A0H2UQN8	11	19	0	11	12
Histidine--tRNA ligase (EC 6.1.1.21) (Histidyl-tRNA synthetase) (HisRS)	Q97NC9	12	19	11	16	14
Putative phosphatase	A0A0H2UR71	14	16	13	19	17
Glycine--tRNA ligase alpha subunit (EC 6.1.1.14) (Glycyl-tRNA synthetase alpha subunit) (GlyRS)	Q97PW5	13	19	8	12	16
Peptidase T (EC 3.4.11.4) (Aminotripeptidase) (Tripeptidase) (Tripeptide aminopeptidase)	Q97R31	13	16	17	16	19
Zinc metalloprotease ZmpB (EC 3.4.24.-)	Q9L7Q2	2	3	1	3	19
Capsular polysaccharide biosynthesis protein Cps4K	A0A0H2UNG2	0	0	0	0	18
50S ribosomal protein L9	P66320	18	15	13	13	8
30S ribosomal protein S15	Q97PI9	18	14	8	14	13
Oxidoreductase, aldo/keto reductase family	A0A0H2UQQ5	18	18	16	18	13
Peptide methionine sulfoxide reductase MsrA/MsrB 1 [Includes: Peptide methionine sulfoxide reductase MsrA (Protein-methionine-S-oxide reductase) (EC 1.8.4.11) (Peptide-methionine (S)-S-oxide reductase) (Peptide Met(O) reductase); Peptide methionine sulfoxide reductase MsrB (EC 1.8.4.12) (Peptide-methionine (R)-S-oxide reductase)]	P0A3Q9	15	14	12	18	12
Oligopeptide-binding protein AliB	P0A4G0	10	5	18	4	8
Probable transcriptional regulatory protein SP_1922	P67186	18	15	12	16	16
Acetyl-coenzyme A carboxylase carboxyl transferase subunit beta (ACCase subunit beta) (Acetyl-CoA carboxylase carboxyltransferase subunit beta) (EC 2.1.3.15)	P0CC08	18	16	12	18	17
Choline transporter	A0A0H2URQ9	18	17	12	11	17
RNA polymerase sigma factor SigA	P0A4I9	13	12	18	15	13
Lactose phosphotransferase system repressor	A0A0H2UPN6	15	18	3	18	15
Cell division protein DivIVA	A0A0H2UR19	16	18	13	18	16
GTP-sensing transcriptional pleiotropic repressor CodY	Q97PM1	16	13	13	16	18
D-alanine--D-alanine ligase (EC 6.3.2.4) (D-Ala-D-Ala ligase) (D-alanylalanine synthetase)	P0CB57	15	13	15	18	17
50S ribosomal protein L14	P0A473	12	13	13	18	14
Enoyl-CoA hydratase/isomerase family protein	A0A0H2UNJ9	15	12	14	12	18
Oligopeptide transport ATP-binding protein AmiE	P0A2U8	14	17	12	17	18
GTP-binding protein	A0A0H2UR97	7	18	5	12	13
Cation-transporting ATPase, E1-E2 family	A0A0H2UQU8	9	11	10	11	18
Carbamate kinase	A0A0H2US27	0	5	0	0	17
Chorismate synthase (CS) (EC 4.2.3.5) (5-enolpyruvylshikimate-3-phosphate phospholyase)	P0A2Y6	17	12	7	13	9
Conserved domain protein	A0A0H2UMX9	17	14	8	6	10
GMP reductase (EC 1.7.1.7) (Guanosine 5'-monophosphate oxidoreductase) (Guanosine monophosphate reductase)	Q97QG5	13	16	13	17	10
Iron-compound ABC transporter, iron-compound-binding protein	A0A0H2URK5	12	6	17	12	10
Choline transporter	A0A0H2URM9	13	17	9	11	11
Peptidoglycan N-acetylglucosamine deacetylase A	A0A0H2UQQ3	17	17	13	16	15
Aspartate carbamoyltransferase (EC 2.1.3.2) (Aspartate transcarbamylase) (ATCase)	Q97QE2	10	17	9	8	9
3-phosphoshikimate 1-carboxyvinyltransferase (EC 2.5.1.19) (5-enolpyruvylshikimate-3-phosphate synthase) (EPSP synthase) (EPSPS)	Q9S400	14	13	6	17	13
Choline kinase	A0A0H2UQJ0	17	13	11	15	16
DNA topoisomerase 4 subunit A (EC 5.99.1.3) (Topoisomerase IV subunit A)	P72525	9	17	6	15	9
Tagatose-6-phosphate kinase (EC 2.7.1.144)	A0A0H2UPP9	16	15	4	17	16
Putative transcriptional regulator	A0A0H2US14	10	17	7	11	10
Putative ABC transporter, substrate-binding protein	A0A0H2US66	11	12	6	17	11
Oligopeptide transport system permease protein AmiC	P0A4M7	16	14	15	13	17
DNA topoisomerase 4 subunit B (EC 5.99.1.3) (Topoisomerase IV subunit B)	Q59961	13	13	6	17	14
Uncharacterized protein	A0A0H2UPP2	15	11	13	11	17
Transcription termination/antitermination protein NusG	A0A0H2URU6	13	14	12	17	16
Beta sliding clamp (Beta clamp) (Sliding clamp) (Beta-clamp processivity factor) (DNA polymerase III beta sliding clamp subunit) (DNA polymerase III subunit beta)	O06672	13	13	13	17	17
ATP synthase subunit b (ATP synthase F(0) sector subunit b) (ATPase subunit I) (F-type ATPase subunit b) (F-ATPase subunit b)	P0A2Z2	12	9	11	12	17
Ketol-acid reductoisomerase (NADP(+)) (KARI) (EC 1.1.1.86) (Acetohydroxy-acid isomeroreductase) (AHIR) (Alpha-keto-beta-hydroxylacyl reductoisomerase) (Ketol-acid reductoisomerase type 1) (Ketol-acid reductoisomerase type I)	Q97SD7	10	9	7	12	17
Putative N-acetylneuraminate lyase (EC 4.1.3.3)	A0A0H2UR28	4	15	17	6	14
UPF0210 protein SP_0239	Q97ST4	13	16	6	6	7
Uncharacterized protein	A0A0H2UPE1	15	11	10	16	10
50S ribosomal protein L18	Q97SU6	16	13	12	15	11
Peptide deformylase (PDF) (EC 3.5.1.88) (Polypeptide deformylase)	Q9F2F0	16	15	11	11	11
Methionyl-tRNA formyltransferase (EC 2.1.2.9)	Q97PA6	16	13	12	14	13
UDP-N-acetylmuramate--L-alanine ligase (EC 6.3.2.8) (UDP-N-acetylmuramoyl-L-alanine synthetase)	Q97PS8	12	16	9	14	10
ABC transporter, ATP-binding protein	A0A0H2UPG7	16	8	16	9	14
Phospho-2-dehydro-3-deoxyheptonate aldolase (EC 2.5.1.54) (3-deoxy-D-arabino-heptulosonate 7-phosphate synthase) (DAHP synthase) (Phospho-2-keto-3-deoxyheptonate aldolase)	A0A0H2URE3	16	16	14	13	14
N-acetylglucosamine-6-phosphate deacetylase (EC 3.5.1.25)	A0A0H2URV3	16	16	14	12	14
Bacterocin transport accessory protein	A0A0H2UQQ7	13	15	16	12	12
Autolysin (EC 3.5.1.28) (Cell wall hydrolase) (Mucopeptide aminohydrolase) (Murein hydrolase) (N-acetylmuramoyl-L-alanine amidase)	P06653	14	16	16	13	13
Bifunctional protein GlmU [Includes: UDP-N-acetylglucosamine pyrophosphorylase (EC 2.7.7.23) (N-acetylglucosamine-1-phosphate uridyltransferase); Glucosamine-1-phosphate N-acetyltransferase (EC 2.3.1.157)]	Q97R46	16	14	11	15	16
Cell division ABC transporter, ATP-binding protein FtsE	A0A0H2UPG6	15	15	10	11	16
Uncharacterized protein	A0A0H2UP05	9	13	16	13	11
Phosphate acetyltransferase (EC 2.3.1.8)	A0A0H2UQ52	12	15	12	9	16
Sucrose phosphorylase (EC 2.4.1.7) (Sucrose glucosyltransferase)	A0A0H2URT4	11	13	9	1	16
Uncharacterized protein	A0A0H2UPZ4	12	13	15	8	4
Phosphate import ATP-binding protein PstB 1 (EC 3.6.3.27) (ABC phosphate transporter 1) (Phosphate-transporting ATPase 1)	P63373	15	10	11	13	8
Uncharacterized protein	A0A0H2UPL6	12	15	11	13	7
3-dehydroquinate synthase (DHQS) (EC 4.2.3.4)	Q97Q56	10	9	5	15	6
Cmp-binding-factor 1	A0A0H2URP7	13	15	8	7	9
UDP-N-acetylglucosamine 1-carboxyvinyltransferase 2 (EC 2.5.1.7) (Enoylpyruvate transferase 2) (UDP-N-acetylglucosamine enolpyruvyl transferase 2) (EPT 2)	Q97QW6	15	15	8	12	13
Ribosome-recycling factor (RRF) (Ribosome-releasing factor)	Q97R82	13	13	15	13	12
Uridylate kinase (UK) (EC 2.7.4.22) (Uridine monophosphate kinase) (UMP kinase) (UMPK)	Q97R83	15	15	11	15	14
Uncharacterized protein	A0A0H2UPX2	9	15	2	10	9
LemA protein	A0A0H2UQI3	15	12	12	11	15
Thiol peroxidase (Tpx) (EC 1.11.1.15) (Peroxiredoxin tpx) (Prx) (Thioredoxin peroxidase)	P0C2J8	9	6	15	4	11
Acetyl-coenzyme A carboxylase carboxyl transferase subunit alpha (ACCase subunit alpha) (Acetyl-CoA carboxylase carboxyltransferase subunit alpha) (EC 2.1.3.15)	Q9FBB7	12	13	12	11	15
Peptidase M24 family protein	A0A0H2UN49	12	13	11	8	15
Transmembrane protein Vexp3	A0A0H2UP51	4	15	3	11	5
ABC transporter, ATP-binding protein Vexp2	A0A0H2UP16	6	15	5	9	8
Aminotransferase, class I	A0A0H2URS4	9	15	10	14	12
Zinc-binding lipoprotein AdcA	O05703	8	9	10	15	11
Glucokinase (EC 2.7.1.2)	A0A0H2UP34	10	10	10	14	15
Glycogen biosynthesis protein GlgD	A0A0H2UQ67	10	13	7	14	15
Translation initiation factor IF-3	P65144	5	4	10	15	11
Lipoate--protein ligase (EC 6.3.1.20)	A0A0H2UQ30	5	15	7	11	13
Capsular polysaccharide biosynthesis protein Cps4J	A0A0H2UNF8	0	0	0	0	14
UDP-N-acetylglucosamine 2-epimerase (EC 5.1.3.14)	A0A0H2UNJ4	0	0	0	0	14
Phosphate import ATP-binding protein PstB 2 (EC 3.6.3.27) (ABC phosphate transporter 2) (Phosphate-transporting ATPase 2)	Q97Q34	14	8	4	14	7
tRNA-dihydrouridine synthase (EC 1.3.1.-)	A0A0H2USJ2	12	14	11	10	6
Penicillin-binding protein 2x (PBP-2x) (PBP2x)	P14677	12	14	13	12	7
Formate--tetrahydrofolate ligase (EC 6.3.4.3) (Formyltetrahydrofolate synthetase) (FHS) (FTHFS)	Q97QI2	13	13	11	14	11
HPr kinase/phosphorylase (HPrK/P) (EC 2.7.11.-) (EC 2.7.4.-) (HPr(Ser) kinase/phosphorylase)	Q97Q18	14	10	8	13	12
Peptide chain release factor 2 (RF-2)	Q2MGI2	12	14	10	13	11
Acyl carrier protein (ACP)	P0A2W0	9	8	14	9	9
ATP synthase gamma chain (ATP synthase F1 sector gamma subunit) (F-ATPase gamma subunit)	Q97PT5	14	13	8	9	14
Uncharacterized protein	A0A0H2US49	14	14	10	13	14
Pur operon repressor	P65832	13	9	8	13	14
UPF0342 protein SP_1372	Q97Q59	13	13	10	11	14
Glutathione reductase (EC 1.8.1.7)	A0A0H2UPG3	13	8	13	7	14
Phosphate acyltransferase (EC 2.3.1.n2) (Acyl-ACP phosphotransacylase) (Acyl-[acyl-carrier-protein]--phosphate acyltransferase) (Phosphate-acyl-ACP acyltransferase)	Q97TA6	12	9	8	14	13
Guanylate kinase (EC 2.7.4.8) (GMP kinase)	Q97PA3	9	9	9	14	10
Transcriptional regulator, GntR family	A0A0H2UMU7	9	14	8	13	10
30S ribosomal protein S18	P66472	12	12	10	8	14
UDP-N-acetylglucosamine 1-carboxyvinyltransferase 1 (EC 2.5.1.7) (Enoylpyruvate transferase 1) (UDP-N-acetylglucosamine enolpyruvyl transferase 1) (EPT 1)	Q97NQ4	12	11	10	13	14
Nitroreductase family protein	A0A0H2UP38	12	7	13	4	14
Manganese ABC transporter, ATP-binding protein	A0A0H2UR84	8	14	8	13	10
Tryptophan--tRNA ligase (EC 6.1.1.2) (Tryptophanyl-tRNA synthetase) (TrpRS)	P67595	11	9	6	12	14
Pyridoxal 5'-phosphate synthase subunit PdxS (PLP synthase subunit PdxS) (EC 4.3.3.6) (Pdx1)	Q97PX2	8	5	7	14	11
Queuine tRNA-ribosyltransferase (EC 2.4.2.29) (Guanine insertion enzyme) (tRNA-guanine transglycosylase)	P66907	10	8	6	14	14
Amino acid ABC transporter, amino acid-binding protein/permease protein	A0A0H2UNP9	10	9	9	14	14
Branched-chain-amino-acid aminotransferase (EC 2.6.1.42)	A0A0H2UPG4	10	12	8	14	14
Uncharacterized protein	A0A0H2URC5	0	0	0	0	13
Adherence and virulence protein A	A0A0H2UPP0	10	13	4	11	4
Aminotransferase (EC 2.6.1.-)	A0A0H2UQU3	13	8	10	9	7
GTP cyclohydrolase 1 (EC 3.5.4.16) (GTP cyclohydrolase I) (GTP-CH-I)	P51595	13	12	9	9	8
Phospho-2-dehydro-3-deoxyheptonate aldolase (EC 2.5.1.54) (3-deoxy-D-arabino-heptulosonate 7-phosphate synthase) (DAHP synthase) (Phospho-2-keto-3-deoxyheptonate aldolase)	A0A0H2UR58	11	13	10	12	8
Signal recognition particle receptor FtsY (SRP receptor)	A0A0H2UQF6	13	11	8	13	10
Uncharacterized protein	A0A0H2UP74	10	13	11	9	8
33 kDa chaperonin (Heat shock protein 33 homolog) (HSP33)	P64403	13	10	10	8	11
Putative zinc metalloprotease SP_0263 (EC 3.4.24.-)	Q97SR2	13	9	10	10	11
Lipoprotein	A0A0H2UN92	13	11	13	10	11
30S ribosomal protein S10	P66339	12	13	9	10	12
Ribitol-5-phosphate cytidylyltransferase (EC 2.7.7.40)	Q97QE5	12	13	7	13	12
Phenylalanine--tRNA ligase alpha subunit (EC 6.1.1.20) (Phenylalanyl-tRNA synthetase alpha subunit) (PheRS)	Q97S36	9	13	4	13	9
LicC protein	A0A0H2UQB5	11	12	10	13	12
Uncharacterized protein	A0A0H2UPI5	6	10	0	13	7
dITP/XTP pyrophosphatase (EC 3.6.1.66) (Non-canonical purine NTP pyrophosphatase) (Non-standard purine NTP pyrophosphatase) (Nucleoside-triphosphate diphosphatase) (Nucleoside-triphosphate pyrophosphatase) (NTPase)	P64310	10	6	7	8	13
Galactose-6-phosphate isomerase subunit LacB (EC 5.3.1.26)	Q97QL1	10	8	13	6	13
Competence-induced protein Ccs50	A0A0H2URR5	8	13	7	9	11
Amino acid ABC transporter, amino acid-binding protein	A0A0H2UQY7	5	10	13	7	7
Protein GrpE (HSP-70 cofactor)	Q97S73	9	7	12	9	13
Trehalose PTS system, IIABC components	A0A0H2URK8	9	12	9	4	13
Alkyl hydroperoxide reductase AhpD (EC 1.11.1.15)	A0A0H2UNJ6	7	13	9	8	11
Putative type I restriction-modification system, M subunit	A0A0H2UPJ1	8	7	4	10	13
Endopeptidase La (EC 3.4.21.53)	A0A0H2URQ4	7	9	12	13	12
Galactose-6-phosphate isomerase subunit LacA (EC 5.3.1.26)	Q97QL0	6	9	8	2	13
Glucose-1-phosphate adenylyltransferase (EC 2.7.7.27) (ADP-glucose pyrophosphorylase) (ADPGlc PPase) (ADP-glucose synthase)	Q97QS7	6	7	4	6	13
Uncharacterized oxidoreductase SP_1686 (EC 1.-.-.-)	Q54728	0	0	0	0	12
Capsular polysaccharide biosynthesis protein CpsC	Q97SJ6	12	4	0	0	2
Cell cycle protein GpsB (Guiding PBP1-shuttling protein)	Q97SI9	12	9	9	9	9
Uncharacterized protein	A0A0H2URJ8	10	5	11	12	8
2,3,4,5-tetrahydropyridine-2,6-dicarboxylate N-acetyltransferase (EC 2.3.1.89) (Tetrahydrodipicolinate N-acetyltransferase) (THP acetyltransferase) (Tetrahydropicolinate acetylase)	Q97NE6	11	12	7	11	10
Endonuclease MutS2 (EC 3.1.-.-)	Q97SG5	12	11	7	8	11
Uncharacterized protein	A0A0H2UNK7	12	12	6	12	11
Aspartate-semialdehyde dehydrogenase (ASA dehydrogenase) (ASADH) (EC 1.2.1.11) (Aspartate-beta-semialdehyde dehydrogenase)	A0A0H2UPS5	12	3	7	9	11
Chromosome partition protein Smc	A0A0H2UQ93	12	5	8	12	11
ABC transporter, ATP-binding protein	A0A0H2UR20	12	12	6	9	11
4-alpha-glucanotransferase (EC 2.4.1.25) (Amylomaltase) (Disproportionating enzyme) (D-enzyme)	P0A3Q0	7	11	7	12	7
Uncharacterized protein	A0A0H2UNG1	7	8	5	12	7
Purine nucleoside phosphorylase (EC 2.4.2.1) (Inosine-guanosine phosphorylase)	A0A0H2UPE3	11	11	10	12	11
Ribosome biogenesis GTPase A	A0A0H2UQ83	11	11	5	10	12
Lactose phosphotransferase system repressor	A0A0H2UQ38	10	9	6	12	11
Ribonucleoside-diphosphate reductase, alpha subunit, truncation	A0A0H2XFG1	10	9	11	10	12
Peptidyl-prolyl cis-trans isomerase (PPIase) (EC 5.2.1.8)	A0A0H2UPH6	9	12	12	9	11
Ribosomal RNA small subunit methyltransferase A (EC 2.1.1.182) (16S rRNA (adenine(1518)-N(6)/adenine(1519)-N(6))-dimethyltransferase) (16S rRNA dimethyladenosine transferase) (16S rRNA dimethylase) (S-adenosylmethionine-6-N', N'-adenosyl(rRNA) dimethyltransferase)	Q97NN5	9	9	4	9	12
DegV domain-containing protein SP_0742	Q97RQ6	9	12	10	12	12
Glutamyl-tRNA(Gln) amidotransferase subunit C (Glu-ADT subunit C) (EC 6.3.5.-)	Q97SE5	9	9	5	9	12
PTS system glucose-specific EIICBA component (EC 2.7.1.199) (EII-Glc/EIII-Glc) (EIICBA-Glc) (EIICBA-Glc 1) [Includes: Glucose permease IIC component (PTS system glucose-specific EIIC component); Glucose-specific phosphotransferase enzyme IIB component (PTS system glucose-specific EIIB component); Glucose-specific phosphotransferase enzyme IIA component (PTS system glucose-specific EIIA component)]	P35595	8	6	9	12	11
Amino acid ABC transporter, ATP-binding protein	A0A0H2UNL6	8	10	10	8	12
Galactokinase (EC 2.7.1.6) (Galactose kinase)	Q97NZ6	7	11	5	0	12
Peptidyl-tRNA hydrolase (PTH) (EC 3.1.1.29)	Q97TD1	7	6	5	4	12
3-hydroxyacyl-[acyl-carrier-protein] dehydratase FabZ (EC 4.2.1.59) ((3R)-hydroxymyristoyl-[acyl-carrier-protein] dehydratase) ((3R)-hydroxymyristoyl-ACP dehydrase) (Beta-hydroxyacyl-ACP dehydratase)	P59201	2	4	12	5	5
Dihydrolipoyl dehydrogenase (EC 1.8.1.4)	A0A0H2UQ86	1	9	11	8	12
DNA polymerase III PolC-type (PolIII) (EC 2.7.7.7)	Q97SQ2	11	9	2	6	5
Transcriptional regulatory protein CiaR	P0A4H7	10	11	4	3	5
Glucosamine-6-phosphate deaminase (EC 3.5.99.6) (GlcN6P deaminase) (GNPDA) (Glucosamine-6-phosphate isomerase)	Q97Q16	11	6	8	10	7
Uncharacterized protein	A0A0H2UP83	11	10	2	9	7
Amino acid ABC transporter, ATP-binding protein	A0A0H2UQ97	11	9	7	5	7
D-alanyl-D-alanine carboxypeptidase (EC 3.4.16.4)	A0A0H2UPH1	11	7	5	8	8
Deoxyribose-phosphate aldolase (DERA) (EC 4.1.2.4) (2-deoxy-D-ribose 5-phosphate aldolase) (Phosphodeoxyriboaldolase) (Deoxyriboaldolase)	Q97RH2	10	4	11	6	8
ABC transporter, ATP-binding/permease protein	A0A0H2USC5	10	11	7	7	8
Probable nicotinate-nucleotide adenylyltransferase (EC 2.7.7.18) (Deamido-NAD(+) diphosphorylase) (Deamido-NAD(+) pyrophosphorylase) (Nicotinate mononucleotide adenylyltransferase) (NaMN adenylyltransferase)	P65504	11	7	3	5	9
Purine nucleoside phosphorylase DeoD-type (PNP) (EC 2.4.2.1)	A0A0H2UPL9	11	9	4	11	9
Probable GTP-binding protein EngB	P64072	9	7	5	11	8
Diaminopimelate decarboxylase (EC 4.1.1.20)	A0A0H2URT3	10	10	4	11	9
Pyrrolidone-carboxylate peptidase 1 (EC 3.4.19.3) (5-oxoprolyl-peptidase 1) (Pyroglutamyl-peptidase I 1) (PGP-I 1) (Pyrase 1)	P65678	11	10	10	11	10
50S ribosomal protein L31 type B	P66200	11	11	11	7	10
Nucleoid-associated protein SP_1102	P67266	7	7	11	1	7
Putative oxidoreductase	A0A0H2UND4	11	0	8	0	11
Iron-compound ABC transporter, ATP-binding protein	A0A0H2UPS9	4	7	6	11	4
DegV domain-containing protein SP_1112	Q97QT7	10	11	6	10	11
Uncharacterized protein	A0A0H2UPH0	9	9	8	5	11
Penicillin-binding protein 2B	P0A3M5	7	8	9	11	9
Cysteine synthase (EC 2.5.1.47)	A0A0H2USL4	3	11	4	5	4
Bifunctional protein PyrR [Includes: Pyrimidine operon regulatory protein; Uracil phosphoribosyltransferase (UPRTase) (EC 2.4.2.9)]	P65946	8	11	6	10	11
Methionine import ATP-binding protein MetN (EC 3.6.3.-)	Q97T09	6	11	7	10	9
Cation-transporting ATPase, EI-E2 family	A0A0H2US09	6	11	6	7	9
ATP synthase subunit delta (ATP synthase F(1) sector subunit delta) (F-type ATPase subunit delta) (F-ATPase subunit delta)	P0A2Z4	7	8	6	8	11
Probable cation-transporting ATPase exp7 (EC 3.6.3.-) (Exported protein 7)	P35597	7	7	1	6	11
UvrABC system protein A (UvrA protein) (Excinuclease ABC subunit A)	P63384	7	11	9	9	11
Methylenetetrahydrofolate--tRNA-(uracil-5-)-methyltransferase TrmFO (EC 2.1.1.74) (Folate-dependent tRNA (uracil-5-)-methyltransferase) (Folate-dependent tRNA(M-5-U54)-methyltransferase)	Q97R84	7	9	9	10	11
Putative ATP-dependent Clp protease, ATP-binding subunit	A0A0H2UNL3	7	4	4	9	11
Pseudouridine synthase (EC 5.4.99.-)	A0A0H2UPM0	6	8	2	11	10
tRNA modification GTPase MnmE (EC 3.6.-.-)	Q97R24	6	10	4	10	11
Exodeoxyribonuclease (EC 3.1.11.2)	P0A2X3	5	8	7	8	11
Transcription-repair-coupling factor (TRCF) (EC 3.6.4.-)	A0A0H2UMR6	5	4	2	6	11
Fructokinase (EC 2.7.1.4)	A0A0H2UR62	4	5	5	3	11
Uncharacterized protein	A0A0H2UNJ0	0	0	0	0	10
Transcriptional regulator	A0A0H2UQ72	0	0	0	0	10
Uncharacterized protein	A0A0H2US03	0	0	0	0	10
N-acetyldiaminopimelate deacetylase (EC 3.5.1.47)	Q97NE7	10	8	4	5	4
Isoprenyl transferase (EC 2.5.1.-)	Q97SR4	10	4	3	9	5
Probable tRNA sulfurtransferase (EC 2.8.1.4) (Sulfur carrier protein ThiS sulfurtransferase) (Thiamine biosynthesis protein ThiI) (tRNA 4-thiouridine synthase)	Q97RE1	10	8	7	5	6
Flavodoxin	A0A0H2UQC6	10	6	7	5	6
Protein DltD	A0A0H2US53	8	10	6	9	5
Ribosomal RNA small subunit methyltransferase H (EC 2.1.1.199) (16S rRNA m(4)C1402 methyltransferase) (rRNA (cytosine-N(4)-)-methyltransferase RsmH)	P0CB58	10	6	4	6	7
Adenine phosphoribosyltransferase (APRT) (EC 2.4.2.7)	P63544	10	10	9	10	7
Putative oxidoreductase	A0A0H2UQP9	10	6	0	4	7
Putative 4-methyl-5(B-hydroxyethyl)-thiazole monophosphate biosynthesis protein	A0A0H2UPD2	7	10	5	9	5
Cof family protein	A0A0H2URU0	10	6	6	9	8
3-oxoacyl-[acyl-carrier-protein] synthase 3 (EC 2.3.1.180) (3-oxoacyl-[acyl-carrier-protein] synthase III) (Beta-ketoacyl-ACP synthase III) (KAS III) (SpFabH)	P0A3C5	9	7	3	10	8
Potassium uptake protein, Trk family	A0A0H2UMX0	10	7	6	10	9
Mannose-6-phosphate isomerase (EC 5.3.1.8)	A0A0H2UPF1	10	8	8	7	9
UDP-N-acetylmuramoyl-tripeptide--D-alanyl-D-alanine ligase (EC 6.3.2.10) (D-alanyl-D-alanine-adding enzyme)	A0A0H2URC3	10	7	5	8	9
Biotin carboxyl carrier protein of acetyl-CoA carboxylase	A0A0H2UNJ7	4	5	10	5	4
Hydrolase, haloacid dehalogenase-like family	A0A0H2UQJ9	8	8	6	10	8
ABC transporter, ATP-binding protein	A0A0H2UR55	8	10	9	6	8
Potassium uptake protein, Trk family	A0A0H2UNN9	7	5	3	10	8
Ribonuclease R (RNase R) (EC 3.1.13.1)	A0A0H2UPW1	7	10	4	9	8
Cell division protein SepF	P0CB77	6	8	3	10	7
ABC transporter, ATP-binding protein	A0A0H2UQ61	6	5	4	10	7
Uncharacterized protein	A0A0H2US28	6	10	5	5	7
Magnesium transporter, CorA family	A0A0H2UNC1	5	10	5	7	6
Uncharacterized protein	A0A0H2UNN8	8	8	6	9	10
S-ribosylhomocysteine lyase (EC 4.4.1.21) (AI-2 synthesis protein) (Autoinducer-2 production protein LuxS)	P65334	6	8	10	9	8
UPF0356 protein SP_0122	Q97T34	7	8	9	7	10
PTS system, mannose-specific IIC component	A0A0H2UNA0	7	8	6	6	10
Glycosyl hydrolase, family 31	A0A0H2UNJ3	7	4	1	2	10
Uncharacterized protein	A0A0H2UNL1	7	10	4	10	10
Alcohol dehydrogenase, zinc-containing	A0A0H2URM6	6	0	3	0	10
Amidohydrolase family protein	A0A0H2UQG0	3	6	5	5	10
Putative dextran glucosidase DexS	A0A0H2URS6	3	7	6	5	10
ATP-dependent RecD-like DNA helicase (EC 3.6.4.12)	A0A0H2UNJ2	1	4	0	2	10
Uncharacterized protein	A0A0H2UQ47	9	5	4	5	3
Phosphate-binding protein PstS 1 (PBP 1)	Q97Q31	8	5	9	6	3
Probable DNA-directed RNA polymerase subunit delta (RNAP delta factor)	P66717	5	6	9	6	2
Carbamoyl-phosphate synthase small chain (EC 6.3.5.5) (Carbamoyl-phosphate synthetase glutamine chain)	P63733	9	8	3	8	4
Pyrimidine-nucleoside phosphorylase (EC 2.4.2.2)	A0A0H2UPM4	9	5	2	3	4
Uncharacterized protein	A0A0H2UNZ4	9	1	3	3	5
Putative deoxyuridine 5'triphosphate nucleotidohydrolase	A0A0H2UMS4	5	3	6	9	3
Adhesion lipoprotein	A0A0H2UPY0	3	9	8	6	2
NH(3)-dependent NAD(+) synthetase (EC 6.3.1.5)	P65508	8	9	6	8	6
Uncharacterized protein	A0A0H2URF8	4	9	2	6	3
DNA mismatch repair protein HexB	P0A3R1	9	7	0	6	7
ABC transporter, ATP-binding protein	A0A0H2UNS3	9	3	3	6	7
3-dehydroquinate dehydratase (3-dehydroquinase) (EC 4.2.1.10) (Type I DHQase) (Type I dehydroquinase) (DHQ1)	P63588	6	5	5	9	5
Nucleoside diphosphate kinase (NDK) (NDP kinase) (EC 2.7.4.6) (Nucleoside-2-P kinase)	P65536	6	9	8	6	5
Uncharacterized protein	A0A0H2UPG2	7	6	3	9	6
Hydroxymethylglutaryl-CoA synthase	A0A0H2UR69	9	7	6	9	8
ATP synthase epsilon chain (ATP synthase F1 sector epsilon subunit) (F-ATPase epsilon subunit)	P63667	7	4	2	9	7
DNA-directed RNA polymerase subunit omega (RNAP omega subunit) (EC 2.7.7.6) (RNA polymerase omega subunit) (Transcriptase subunit omega)	P66730	9	6	4	6	9
Ribulose-5-phosphate reductase (Ribulose-5-P reductase) (EC 1.1.1.405) (Ribitol-5-phosphate dehydrogenase)	A0A0H2UQB3	6	6	3	9	6
DHH subfamily 1 protein	A0A0H2UQD4	7	9	2	4	7
Mur ligase family protein	A0A0H2UQV8	8	9	2	5	8
GTP pyrophosphokinase (EC 2.7.6.5)	A0A0H2UR16	9	5	4	8	9
30S ribosomal protein S16	P66444	8	5	8	9	9
Ribonuclease Z (RNase Z) (EC 3.1.26.11) (tRNA 3 endonuclease) (tRNase Z)	Q97RW2	8	8	4	9	9
Cell division protein FtsX	A0A0H2UP94	8	8	8	8	9
Uncharacterized protein	A0A0H2UPD0	8	4	1	7	9
Uncharacterized protein	A0A0H2URM7	8	8	4	8	9
Lysozyme (EC 3.2.1.17)	A0A0H2XFA2	8	6	0	5	9
Glycosyl transferase, group 1	A0A0H2UPW9	6	9	1	8	7
Putative acetoin dehydrogenase, E1 component, beta subunit	A0A0H2UQ21	5	9	5	5	6
Putative phosphosugar-binding transcriptional regulator	A0A0H2UR40	4	9	3	3	5
RNA methyltransferase, TrmH family, group 3	A0A0H2UQY3	7	7	4	8	9
Sugar binding transcriptional regulator RegR	A0A0H2UND7	3	9	4	2	4
Glutamine amidotransferase, class I	A0A0H2UPW6	3	9	4	7	4
Single-stranded DNA-binding protein (SSB)	P66854	5	7	9	9	7
Uncharacterized protein	A0A0H2UPV6	5	4	5	9	7
Beta-lactam resistance factor	A0A0H2UNZ9	6	6	3	6	9
Uncharacterized protein	A0A0H2URV2	6	4	7	8	9
Cell shape-determining protein MreC (Cell shape protein MreC)	A0A0H2US81	6	6	7	8	9
Adapter protein MecA	Q97Q68	5	5	9	8	8
Type I restriction-modification system, M subunit (EC 2.1.1.-)	A0A0H2UNU2	2	9	5	4	5
PTS system, IIB component	A0A0H2UMU8	2	9	3	3	7
Gamma-glutamyl phosphate reductase (GPR) (EC 1.2.1.41) (Glutamate-5-semialdehyde dehydrogenase) (Glutamyl-gamma-semialdehyde dehydrogenase) (GSA dehydrogenase)	Q97R94	1	5	1	9	8
UDP-N-acetylglucosamine-2-epimerase (EC 5.1.3.14)	A0A0H2UNF3	0	0	0	0	8
Uncharacterized protein	A0A0H2URE1	0	2	8	3	2
Glycosyl hydrolase-related protein	A0A0H2US73	0	2	0	2	8
ATP-dependent helicase/nuclease subunit A (EC 3.1.-.-) (EC 3.6.4.12) (ATP-dependent helicase/nuclease AddA) (Exonuclease RexA)	Q97QP9	7	8	2	2	2
Uncharacterized protein	A0A0H2UMY5	8	8	2	4	3
Phosphoesterase (EC 3.1.4.-)	A0A0H2URP5	8	4	3	3	3
DNA translocase FtsK	P64166	6	7	1	8	3
UvrABC system protein B (Protein UvrB) (Excinuclease ABC subunit B)	Q54986	8	6	3	8	4
Tyrosine-protein kinase CpsD (EC 2.7.10.2)	Q9AHD2	8	0	0	1	4
Carbon-nitrogen hydrolase family protein	A0A0H2UPT3	4	7	3	8	2
Putative transcriptional regulator	A0A0H2UP39	5	8	2	4	3
50S ribosomal protein L27	P66135	8	6	3	5	5
Polyamine aminopropyltransferase (Putrescine aminopropyltransferase) (PAPT) (Spermidine synthase) (SPDS) (SPDSY) (EC 2.5.1.16)	P66835	8	3	3	7	5
Mid-cell-anchored protein Z	A0A0H2UNG3	8	5	5	7	5
Uncharacterized RNA methyltransferase SP_1029 (EC 2.1.1.-)	Q97R12	6	6	1	8	4
UPF0340 protein SP_0663	Q97RX2	3	8	1	1	2
Redox-sensing transcriptional repressor Rex	Q97QV8	7	8	4	6	5
Transcription antitermination protein NusB (Antitermination factor NusB)	P65582	4	7	1	8	3
Uncharacterized protein	A0A0H2UR15	8	7	5	6	6
50S ribosomal protein L29	P0A483	8	5	4	6	7
Oxidoreductase, Gfo/Idh/MocA family	A0A0H2UR04	8	4	3	5	7
D-alanine--D-alanyl carrier protein ligase (DCL) (EC 6.2.1.-) (D-alanine--poly(phosphoribitol) ligase subunit 1) (D-alanine-activating enzyme) (DAE)	P0A398	8	6	5	8	8
Dihydroorotase (DHOase) (EC 3.5.2.3)	Q97QN4	3	8	2	5	3
UPF0297 protein SP_0192	Q97SX1	8	8	8	5	8
Uncharacterized protein	A0A0H2UNY6	7	7	3	8	7
Uncharacterized protein	A0A0H2UR22	8	7	1	7	8
Isochorismatase family protein	A0A0H2UR34	8	8	2	4	8
Penicillin-binding protein 2A	A0A0H2URT5	7	3	8	5	7
Uncharacterized protein	A0A0H2UMW1	7	5	7	5	8
Cytidylate kinase (CK) (EC 2.7.4.25) (Cytidine monophosphate kinase) (CMP kinase)	Q97PK6	6	8	6	8	7
Putative NrdI-like protein	Q97T03	5	7	8	6	6
Uncharacterized protein	A0A0H2UQY9	5	4	4	8	6
DNA polymerase III subunit gamma/tau (EC 2.7.7.7)	A0A0H2UPM2	6	8	1	8	8
Conserved domain protein	A0A0H2UR98	6	6	6	4	8
ABC transporter, ATP-binding/permease protein	A0A0H2US37	6	7	2	1	8
UPF0337 protein SP_1805	Q97P39	5	8	6	6	7
Nicotinate-nucleotide pyrophosphorylase (EC 2.4.2.19)	A0A0H2URZ9	2	1	0	8	3
Phenylalanine--tRNA ligase beta subunit (EC 6.1.1.20)	A0A0H2URR3	5	6	8	8	8
Uncharacterized protein	A0A0H2UPQ5	4	4	7	8	7
tRNA (guanine-N(7)-)-methyltransferase (EC 2.1.1.33) (tRNA (guanine(46)-N(7))-methyltransferase) (tRNA(m7G46)-methyltransferase)	P67506	4	5	2	8	8
Uncharacterized protein	A0A0H2UPT0	4	5	5	5	8
Uncharacterized protein	A0A0H2UQU0	2	8	7	3	4
Uncharacterized protein	A0A0H2URU7	4	3	2	2	8
MutT/nudix family protein	A0A0H2UPW5	3	6	8	4	7
Thymidylate kinase (EC 2.7.4.9) (dTMP kinase)	Q97R91	1	5	8	4	5
Arginine repressor	A0A0H2UPR2	1	5	4	5	8
Uncharacterized protein	A0A0H2UQ82	1	1	1	0	8
Glycerol dehydrogenase (EC 1.1.1.6)	A0A0H2UN77	0	7	4	1	3
PTS system IIABC components	A0A0H2UR65	0	1	1	1	7
Pyridoxal phosphate homeostasis protein (PLP homeostasis protein)	A0A0H2URB8	1	7	0	3	0
Peptidase, M20/M25/M40 family	A0A0H2US39	0	1	0	0	7
Capsular polysaccharide biosynthesis protein Cps4A	A0A0H2UNF1	3	6	0	7	1
Uncharacterized protein	A0A0H2UPM3	7	4	2	6	3
Psr protein	A0A0H2UQH2	7	6	1	4	3
Holliday junction ATP-dependent DNA helicase RuvB (EC 3.6.4.12)	Q97SR6	7	4	2	4	4
GTPase HflX (GTP-binding protein HflX)	A0A0H2UP78	7	6	3	4	4
LicD2 protein	A0A0H2UQI0	7	5	4	6	4
Amino acid ABC transporter, ATP-binding protein	A0A0H2UQM8	7	7	0	3	4
Orotate phosphoribosyltransferase (OPRT) (OPRTase) (EC 2.4.2.10)	P0CB78	6	6	6	7	4
Uncharacterized protein	A0A0H2UQ78	6	6	3	7	4
Thymidylate synthase (TS) (TSase) (EC 2.1.1.45)	P67049	7	4	4	6	5
Transcriptional regulator, MerR family	A0A0H2UNQ3	7	5	2	6	5
Uncharacterized protein	A0A0H2UQS7	7	7	3	7	5
Universal stress protein	A0A0H2US68	7	6	6	5	5
Putative acetoin dehydrogenase, E1 component, alpha subunit	A0A0H2UQ24	4	7	1	3	3
Heat-inducible transcription repressor HrcA	Q9X4R2	5	4	2	7	4
4-hydroxy-tetrahydrodipicolinate reductase (HTPA reductase) (EC 1.17.1.8)	P63895	6	7	2	7	5
Ribosome-binding factor A	Q97S56	6	6	7	7	5
Oxidoreductase, short chain dehydrogenase/reductase family	A0A0H2UP37	6	3	3	7	5
Uncharacterized protein	A0A0H2UQC9	6	7	4	5	5
HTH-type transcriptional regulator MalR (Maltose operon transcriptional repressor)	P0A4T1	7	4	2	5	6
50S ribosomal protein L28	P66155	7	7	3	5	6
30S ribosomal protein S21	P66524	7	7	6	7	6
Tryptophan synthase beta chain (EC 4.2.1.20)	Q97P32	7	7	0	0	6
Lysine decarboxylase (EC 4.1.1.18)	A0A0H2UPK4	2	1	4	7	2
Glycosyl transferase CpoA	A0A0H2UPV8	3	4	0	7	3
Riboflavin biosynthesis protein [Includes: Riboflavin kinase (EC 2.7.1.26) (Flavokinase); FMN adenylyltransferase (EC 2.7.7.2) (FAD pyrophosphorylase) (FAD synthase)]	A0A0H2UPY5	5	7	4	4	5
Endoribonuclease L-PSP	A0A0H2UR52	2	2	7	1	2
Penicillin-binding protein 1B	A0A0H2URX1	7	3	3	3	7
Phosphotyrosine protein phosphatase	A0A0H2US08	7	5	5	4	7
DNA-binding response regulator	A0A0H2USA5	3	7	2	7	3
Replicative DNA helicase (EC 3.6.4.12)	A0A0H2USB2	6	4	3	7	6
Uncharacterized protein	A0A0H2UPD4	6	6	5	6	7
Arginine repressor	A0A0H2UQB4	6	5	5	4	7
Cof family protein	A0A0H2UQG7	6	4	2	6	7
UDP-N-acetylmuramoyl-L-alanyl-D-glutamate--L-lysine ligase (EC 6.3.2.7) (L-lysine-adding enzyme) (UDP-MurNAc-L-Ala-D-Glu:L-Lys ligase) (UDP-MurNAc-tripeptide synthetase) (UDP-N-acetylmuramyl-tripeptide synthetase)	Q97PS1	5	7	4	5	6
Cof family protein	A0A0H2UNE6	5	5	4	7	6
Transcriptional regulator, MarR family	A0A0H2UNJ1	5	7	6	6	6
Acyltransferase family protein	A0A0H2UQY6	5	7	2	7	6
ABC transporter, ATP-binding protein	A0A0H2UPB8	3	5	0	7	4
ATP-dependent Clp protease proteolytic subunit (EC 3.4.21.92) (Endopeptidase Clp)	P63787	5	5	5	5	7
Uncharacterized protein	A0A0H2UN91	5	6	2	4	7
Putative type I restriction-modification system, R subunit	A0A0H2UPQ0	5	0	1	1	7
UDP-N-acetylglucosamine--N-acetylmuramyl-(pentapeptide) pyrophosphoryl-undecaprenol N-acetylglucosamine transferase (EC 2.4.1.227) (Undecaprenyl-PP-MurNAc-pentapeptide-UDPGlcNAc GlcNAc transferase)	P0CB60	4	7	2	7	6
Dihydrofolate reductase (EC 1.5.1.3)	Q54801	4	6	4	7	6
DNA-binding response regulator	A0A0H2UQ68	3	7	4	7	5
CCA-adding enzyme (EC 2.7.7.72) (CCA tRNA nucleotidyltransferase) (tRNA CCA-pyrophosphorylase) (tRNA adenylyl-/cytidylyl- transferase) (tRNA nucleotidyltransferase) (tRNA-NT)	Q97PP9	4	6	3	7	7
Putative amino acid ABC transporter, ATP-binding protein	A0A0H2UMZ2	4	1	6	0	7
Conserved domain protein	A0A0H2UQB9	4	5	2	6	7
Uncharacterized protein	A0A0H2US21	4	2	3	1	7
Riboflavin biosynthesis protein RibBA [Includes: GTP cyclohydrolase-2 (EC 3.5.4.25) (GTP cyclohydrolase II); 3,4-dihydroxy-2-butanone 4-phosphate synthase (DHBP synthase) (EC 4.1.99.12)]	A0A0H2UN41	3	6	0	0	7
Cyclic-di-AMP phosphodiesterase (EC 3.1.4.-)	A0A0H2USK7	2	4	1	5	7
Ribonuclease 3 (EC 3.1.26.3) (Ribonuclease III) (RNase III)	Q97QG6	1	1	3	7	4
Choline binding protein PcpA	A0A0H2USF9	1	7	0	2	4
Galactose-1-phosphate uridylyltransferase 2 (Gal-1-P uridylyltransferase 2) (EC 2.7.7.12) (UDP-glucose--hexose-1-phosphate uridylyltransferase 2)	Q97NZ7	0	5	4	0	6
Putative agmatine deiminase (EC 3.5.3.12) (Agmatine iminohydrolase)	Q97RA4	4	2	2	6	0
Putative amino acid ABC transporter, periplasmic amino acid-binding protein	A0A0H2UMZ3	1	0	6	0	0
Oxidoreductase, short chain dehydrogenase/reductase family	A0A0H2UNC9	0	1	0	6	3
Amino acid ABC transporter, ATP-binding protein	A0A0H2UPE4	2	2	6	1	0
Uncharacterized protein	A0A0H2UPK1	0	3	0	3	6
ROK family protein	A0A0H2UR30	0	6	4	1	3
Beta-lactam resistance factor	A0A0H2UP33	6	4	2	4	2
Transcriptional regulator, GntR family	A0A0H2UR70	6	2	3	2	2
30S ribosomal protein S14	P66419	6	3	2	2	3
DNA-binding response regulator	A0A0H2UNL2	6	5	2	5	3
Signal peptidase I (SPase I) (EC 3.4.21.89) (Leader peptidase I)	O07344	6	5	3	4	4
UPF0291 protein SP_1473	Q97PW7	6	6	3	5	4
Ribosomal RNA small subunit methyltransferase G (EC 2.1.1.-) (16S rRNA 7-methylguanosine methyltransferase) (16S rRNA m7G methyltransferase)	Q97QD4	5	3	4	6	4
Uncharacterized protein	A0A0H2UNR9	5	4	1	6	4
Copper homeostasis protein CutC	A0A0H2UQA3	5	3	1	6	4
Putative glycosyl transferase	A0A0H2URP3	5	6	0	4	4
Ribonuclease P protein component (RNase P protein) (RNaseP protein) (EC 3.1.26.5) (Protein C5)	Q97NI5	6	5	0	6	5
Riboflavin synthase, alpha subunit (EC 2.5.1.9)	A0A0H2UN48	6	1	0	0	5
Uncharacterized protein	A0A0H2UNC7	6	5	4	4	5
Uncharacterized protein	A0A0H2UPK7	6	5	3	5	5
Transcriptional regulator, MarR family	A0A0H2URG0	6	6	2	2	5
Uncharacterized protein	A0A0H2URH9	6	3	2	3	5
Ribonuclease HIII (RNase HIII) (EC 3.1.26.4)	O07874	6	5	4	5	6
UPF0154 protein SP_1882	P67293	5	4	6	4	5
Putative gluconeogenesis factor	Q97PN8	4	6	0	5	4
S-adenosylmethionine:tRNA ribosyltransferase-isomerase (EC 2.4.99.17) (Queuosine biosynthesis protein QueA)	Q97Q15	3	5	6	6	3
Ribosome maturation factor RimM	Q97RM5	4	6	2	5	4
L-threonine dehydratase (EC 4.3.1.19) (Threonine deaminase)	A0A0H2UNL9	4	0	1	6	4
SpoU rRNA Methylase family protein	A0A0H2URP4	6	5	3	5	6
Choline binding protein A	A0A0H2US50	1	6	0	4	1
Transcriptional regulator, TetR family	A0A0H2USD1	1	1	6	0	1
DegV domain-containing protein SP_1557	Q97PP6	5	4	4	4	6
4-hydroxy-tetrahydrodipicolinate synthase (HTPA synthase) (EC 4.3.3.7)	Q97R25	5	2	3	2	6
PhoH family protein	A0A0H2UPM9	5	4	3	5	6
Cys-tRNA(Pro)/Cys-tRNA(Cys) deacylase (EC 4.2.-.-)	A0A0H2UPP4	5	5	4	6	6
Uncharacterized protein	A0A0H2UQK6	5	6	3	4	6
Uncharacterized protein	A0A0H2UQV1	5	5	5	5	6
Putative N-acetylmannosamine-6-phosphate 2-epimerase 2 (EC 5.1.3.9) (ManNAc-6-P epimerase 2)	P65520	4	6	6	4	5
Protein translocase subunit SecY	A0A0H2UNE3	4	5	3	6	5
Glycosyl transferase, family 2	A0A0H2UQP1	4	6	1	3	5
Uncharacterized protein	A0A0H2URE2	3	6	4	1	4
Diphosphomevalonate decarboxylase	A0A0H2UNP0	4	6	1	6	6
Uncharacterized protein	A0A0H2UQB7	4	5	5	6	6
Glutathione S-transferase family protein	A0A0H2UQV0	4	6	3	3	6
Cof family protein	A0A0H2UQX9	4	6	1	2	6
Primosomal protein DnaI	A0A0H2URD2	4	4	4	4	6
LicD3 protein	A0A0H2UQH6	3	6	5	5	5
Holliday junction ATP-dependent DNA helicase RuvA (EC 3.6.4.12)	Q97SY4	3	0	3	3	6
DNA repair protein RecN (Recombination protein N)	A0A0H2UQ59	3	2	6	3	6
Cof family protein	A0A0H2UQ94	3	2	5	1	6
ATP-dependent RNA helicase, DEAD/DEAH box family	A0A0H2UQQ9	3	6	6	5	6
rRNA methyltransferase RsmB	A0A0H2UR74	3	6	2	6	6
ABC transporter, ATP-binding protein	A0A0H2URD8	3	5	4	2	6
HIT family protein	A0A0H2UNS0	2	6	6	6	6
Putative PTS system, IIB component	A0A0H2UP17	2	2	4	1	6
Endoribonuclease YbeY (EC 3.1.-.-)	Q97R63	1	0	6	0	4
PTS system, IIC component	A0A0H2UMV0	1	6	3	1	4
Tagatose-6-phosphate kinase (EC 2.7.1.144) (Phosphotagatokinase)	Q97QL2	1	2	3	1	6
Putative hydrolase	A0A0H2URT8	0	1	1	0	6
Phosphate import ATP-binding protein PstB 3 (EC 3.6.3.27) (ABC phosphate transporter 3) (Phosphate-transporting ATPase 3)	P0A2V8	0	5	1	1	2
Phosphate-binding protein PstS 2 (PBP 2)	P0C2M5	0	5	2	1	2
6,7-dimethyl-8-ribityllumazine synthase (DMRL synthase) (LS) (Lumazine synthase) (EC 2.5.1.78)	P66040	0	0	4	1	5
Uncharacterized protein	A0A0H2UMX7	0	5	1	0	2
Riboflavin biosynthesis protein RibD [Includes: Diaminohydroxyphosphoribosylaminopyrimidine deaminase (DRAP deaminase) (EC 3.5.4.26) (Riboflavin-specific deaminase); 5-amino-6-(5-phosphoribosylamino)uracil reductase (EC 1.1.1.193) (HTP reductase)]	A0A0H2UN84	0	0	0	0	5
Thioredoxin family protein	A0A0H2UPR5	0	5	5	1	5
Serine/threonine protein phosphatase	A0A0H2UQ46	0	3	5	3	4
ABC transporter, ATP-binding protein	A0A0H2UQC5	0	1	0	0	5
Glycosyl transferase, group 1	A0A0H2UQS0	0	3	1	2	5
ABC transporter, ATP-binding/permease protein	A0A0H2URH6	0	5	0	1	1
Putative type II DNA modification methyltransferase	A0A0H2URW9	0	2	0	3	5
DNA-binding response regulator	A0A0H2UN24	3	5	1	3	1
Ferredoxin--NADP reductase (FNR) (Fd-NADP(+) reductase) (EC 1.18.1.2)	Q97PP0	5	4	2	5	2
Ribulose-phosphate 3-epimerase (EC 5.1.3.1)	A0A0H2US58	5	1	1	2	2
Glutamate 5-kinase (EC 2.7.2.11) (Gamma-glutamyl kinase) (GK)	Q97R95	2	1	1	5	1
Uncharacterized protein	A0A0H2UN57	2	3	2	5	1
3'-5' exonuclease DinG (EC 3.1.-.-)	A0A0H2UPI0	2	5	1	2	1
UDP-N-acetylenolpyruvoylglucosamine reductase (EC 1.3.1.98) (UDP-N-acetylmuramate dehydrogenase)	P65466	5	5	3	5	3
Ribosomal silencing factor RsfS	Q97P97	5	5	5	5	3
DNA-binding response regulator	A0A0H2UNK2	5	2	2	4	3
Branched-chain amino acid ABC transporter, ATP-binding protein	A0A0H2UP92	5	5	3	1	3
Aminotransferase, class-V	A0A0H2UPI4	5	3	3	3	3
Exonuclease	A0A0H2UPQ9	5	4	3	5	3
ABC transporter, ATP-binding protein	A0A0H2URQ2	5	1	1	2	3
Putative L-asparaginase	A0A0H2URQ8	5	2	0	3	3
Dihydroorotate dehydrogenase B (NAD(+)), catalytic subunit (DHOD B) (DHODase B) (DHOdehase B) (EC 1.3.1.14) (Dihydroorotate oxidase B) (Orotate reductase (NADH))	Q97R65	3	5	0	2	2
Lactoylglutathione lyase (EC 4.4.1.5)	A0A0H2UPN2	3	4	4	5	2
Tributyrin esterase	A0A0H2UNZ8	5	5	3	5	4
Membrane protein insertase YidC 1 (Foldase YidC 1) (Membrane integrase YidC 1) (Membrane protein YidC 1)	Q97NP5	3	2	5	3	3
tRNA (guanine-N(1)-)-methyltransferase (EC 2.1.1.228) (M1G-methyltransferase) (tRNA [GM37] methyltransferase)	Q97RM4	4	3	2	5	4
Cytidine deaminase (EC 3.5.4.5) (Cytidine aminohydrolase)	A0A0H2UPF4	2	5	1	1	2
Uncharacterized protein	A0A0H2UQU9	5	4	5	2	5
Putative methyltransferase	A0A0H2UR29	4	5	3	5	4
Acetyltransferase, GNAT family	A0A0H2URR1	4	4	3	5	4
Uridine kinase (EC 2.7.1.48) (Cytidine monophosphokinase) (Uridine monophosphokinase)	P67413	4	3	1	4	5
Ribosomal protein L11 methyltransferase (L11 Mtase) (EC 2.1.1.-)	Q97P62	4	4	5	4	5
Ribose-5-phosphate isomerase A (EC 5.3.1.6) (Phosphoriboisomerase A) (PRI)	Q97RI7	4	5	5	4	5
Putative acetoin utilization protein AcuB	A0A0H2UPE2	4	5	3	1	5
Uncharacterized protein	A0A0H2UQN3	4	3	3	2	5
Uncharacterized protein	A0A0H2UQV5	4	4	5	4	5
Uncharacterized protein	A0A0H2URN5	4	4	4	3	5
Carbonic anhydrase (EC 4.2.1.1) (Carbonate dehydratase)	A0A0H2UMS5	2	5	3	3	3
PTS system, IID component	A0A0H2UMV3	2	5	0	0	3
50S ribosomal protein L36	P0A495	3	4	5	5	5
UPF0298 protein SP_0748	Q97RQ1	3	2	2	5	5
Putative ABC transporter ATP-binding protein SP_0483 (EC 3.6.3.-)	Q97SA3	3	2	0	4	5
MccC family protein	A0A0H2UN46	3	5	1	3	5
Phosphoglycerate mutase family protein (EC 5.4.2.-)	A0A0H2UN71	3	3	3	3	5
Phosphoglycerate mutase family protein	A0A0H2UPW7	3	3	0	1	5
Putative acetoin dehydrogenase complex, E2 component, dihydrolipoamide acetyltransferase (EC 2.3.1.12)	A0A0H2UQ85	3	5	4	3	5
Acetyltransferase, GNAT family	A0A0H2UQP5	3	0	1	1	5
PhnA protein	A0A0H2UQW8	3	5	5	2	5
Oligopeptide transport system permease protein AmiD	P0A4M9	2	2	5	2	4
Uncharacterized protein	A0A0H2UPG8	1	2	3	5	2
Flavoprotein	A0A0H2UQD2	2	3	5	0	4
TPR domain protein	A0A0H2UQR2	2	3	1	2	5
Putative immunity protein	A0A0H2URR8	2	1	0	0	5
Putative competence-damage inducible protein (Exported protein 10)	P54184	1	5	4	4	4
Alcohol dehydrogenase, iron-containing (EC 1.1.1.1)	A0A0H2USH2	1	5	0	0	4
Putative ABC transporter ATP-binding protein exp8 (Exported protein 8)	P35598	1	3	0	1	5
DNA-entry nuclease (Competence-specific nuclease) (EC 3.1.30.-)	P0A3S3	1	1	0	1	5
Putative PTS system, IIC component	A0A0H2UP20	1	5	4	1	5
Bifunctional folate synthesis protein [Includes: Dihydroneopterin aldolase (DHNA) (EC 4.1.2.25) (7,8-dihydroneopterin aldolase); 2-amino-4-hydroxy-6-hydroxymethyldihydropteridine pyrophosphokinase (EC 2.7.6.3) (6-hydroxymethyl-7,8-dihydropterin pyrophosphokinase) (PPPK) (7,8-dihydro-6-hydroxymethylpterin pyrophosphokinase) (HPPK)]	P22291	0	4	3	1	0
GTP cyclohydrolase 1 type 2 homolog	Q97PK0	0	2	1	0	4
Transmembrane protein Vexp1	A0A0H2UNY4	0	4	0	0	0
Putative type I restriction-modification system, S subunit	A0A0H2UPP5	0	1	1	1	4
Conserved domain protein	A0A0H2UQ39	0	0	4	0	0
Uncharacterized protein	A0A0H2UQ87	0	0	4	0	0
Rrf2 family protein	A0A0H2UQZ8	0	2	3	4	3
Sucrose operon repressor	A0A0H2UR82	0	0	1	3	4
Sugar-binding transcriptional regulator, LacI family	A0A0H2URL0	0	4	0	3	2
ABC transporter, ATP-binding protein	A0A0H2URR2	0	4	0	2	0
Uncharacterized protein	A0A0H2US25	1	4	0	3	0
ROK family protein	A0A0H2USG4	0	1	1	2	4
LysM domain protein	A0A0H2XDT6	1	0	4	1	0
Protease HtpX homolog (EC 3.4.24.-)	Q97QD6	4	4	1	1	1
Response regulator BlpR	A0A0H2UNS4	4	3	0	0	1
5'-methylthioadenosine/S-adenosylhomocysteine nucleosidase (EC 3.2.2.9)	A0A0H2UPP7	4	2	0	1	1
Carboxynorspermidine decarboxylase	A0A0H2UPS0	4	2	1	3	1
Nitroreductase family protein	A0A0H2UR56	4	3	0	2	1
Arginine repressor	P0A2Y2	3	4	1	2	1
Uncharacterized protein	A0A0H2UNW2	3	4	0	3	1
O-methyltransferase	A0A0H2UPW0	3	2	3	4	1
Homoserine kinase (HK) (HSK) (EC 2.7.1.39)	P0A3L7	4	2	1	3	2
Glycosyl hydrolase, family 1	A0A0H2UN93	4	3	3	4	2
Uncharacterized protein	A0A0H2UPA7	4	3	1	2	2
Spermidine/putrescine import ATP-binding protein PotA (EC 3.6.3.31)	Q97Q42	3	4	1	3	2
Hydroxyethylthiazole kinase 1 (EC 2.7.1.50) (4-methyl-5-beta-hydroxyethylthiazole kinase 1) (TH kinase 1) (Thz kinase 1)	Q97RS6	3	0	4	0	2
Acetyltransferase, GNAT family	A0A0H2UNX9	3	4	2	1	2
Uncharacterized protein	A0A0H2USC3	3	4	2	2	2
Glutamate racemase (EC 5.1.1.3)	P63640	4	3	0	1	3
D-alanyl carrier protein (DCP) (D-alanine--poly(phosphoribitol) ligase subunit 2)	P63957	4	3	3	3	3
Translation initiation factor IF-1	P65121	4	3	3	2	3
Uncharacterized protein	A0A0H2UNI4	4	3	2	2	3
UPF0109 protein SP_0776	A0A0H2UPF7	4	2	1	3	3
Uncharacterized protein	A0A0H2UPW4	4	2	1	1	3
Putative glycerol uptake facilitator protein	A0A0H2UQR5	4	4	2	3	3
Ribosomal RNA small subunit methyltransferase E (EC 2.1.1.193)	A0A0H2URA2	4	3	0	3	3
Sugar-binding transcriptional regulator, LacI family	A0A0H2URJ9	4	3	0	3	3
Bifunctional ligase/repressor BirA (Biotin--[acetyl-CoA-carboxylase] ligase) (EC 6.3.4.15) (Biotin--protein ligase) (Biotin-[acetyl-CoA carboxylase] synthetase)	A0A0H2URL6	4	0	0	0	3
Uncharacterized protein	A0A0H2URY7	4	2	2	3	3
50S ribosomal protein L33 type 3	P61360	4	3	2	4	4
Transcriptional repressor NrdR	P67318	4	1	2	3	4
UPF0237 protein SP_0238	P67382	3	2	4	2	3
Probable tautomerase SP_1017 (EC 5.3.2.-)	P67530	1	2	4	1	1
Glycogen synthase (EC 2.4.1.21) (Starch [bacterial glycogen] synthase)	Q97QS5	4	4	3	2	4
ABC transporter, ATP-binding protein	A0A0H2UP62	3	4	0	3	3
Uncharacterized protein	A0A0H2UPF6	4	3	0	0	4
Cof family protein	A0A0H2UPK8	2	4	4	3	2
Tellurite resistance protein TehB	A0A0H2UPN9	3	2	0	4	3
Uncharacterized protein	A0A0H2UPR0	1	2	4	3	1
NrdH-redoxin	A0A0H2UQ32	2	3	3	4	2
Hydrolase, haloacid dehalogenase-like family	A0A0H2UQ88	2	3	4	2	2
LicD1 protein	A0A0H2UQC0	1	4	0	2	1
Snf2 family protein	A0A0H2UQT4	2	3	0	4	2
Uncharacterized protein	A0A0H2UR39	3	4	4	3	3
Uncharacterized protein	A0A0H2UR49	3	3	2	4	3
SAM-dependent methyltransferase	A0A0H2UR54	3	4	1	3	3
Putative phosphomethylpyrimidine kinase	A0A0H2UR72	2	1	2	4	2
Uncharacterized protein	A0A0H2UR75	4	3	3	3	4
Transcriptional regulator CtsR	A0A0H2US55	3	3	2	4	3
Secreted 45 kd protein	A0A0H2US70	3	4	4	4	3
Response regulator ComE	A0A0H2USM5	3	1	1	4	3
Putative chorismate mutase (EC 5.4.99.5)	A0A0H2UQC7	3	3	1	3	4
Putative thioredoxin	A0A0H2URU3	3	3	4	2	4
Cell division protein DivIB	Q97RU7	2	2	3	4	3
Putative formate acetyltransferase (EC 2.3.1.54)	A0A0H2UN81	2	4	1	4	3
6-phospho-beta-galactosidase 2 (EC 3.2.1.85) (Beta-D-phosphogalactoside galactohydrolase 2) (PGALase 2) (P-beta-Gal 2) (PBG 2)	Q97QL9	2	2	3	0	4
L-serine dehydratase, iron-sulfur-dependent, beta subunit (EC 4.3.1.17)	A0A0H2UMY7	2	0	1	2	4
Chorismate binding enzyme	A0A0H2UP73	2	1	0	2	4
Putative PTS system IIA component	A0A0H2UP84	2	3	2	0	4
Uncharacterized protein	A0A0H2UPA3	2	1	1	1	4
Transcriptional regulator, LysR family	A0A0H2UPT6	2	2	1	1	4
Uncharacterized protein	A0A0H2UQI1	2	3	2	3	4
Uncharacterized protein	A0A0H2URF3	2	2	1	4	4
Cytidine and deoxycytidylate deaminase family protein	A0A0H2UP87	1	4	0	1	3
Uncharacterized protein	A0A0H2UQV3	1	1	3	4	3
Uncharacterized protein	A0A0H2UR78	1	4	3	2	3
Thiamine pyrophosphokinase (EC 2.7.6.2)	A0A0H2URX8	1	4	3	1	3
ATP-dependent DNA helicase RecG (EC 3.6.4.12)	Q54900	1	3	0	0	4
Putative acetyl xylan esterase	A0A0H2UR45	1	1	1	0	4
Ribosomal RNA large subunit methyltransferase H (EC 2.1.1.177) (23S rRNA (pseudouridine1915-N3)-methyltransferase) (23S rRNA m3Psi1915 methyltransferase) (rRNA (pseudouridine-N3-)-methyltransferase RlmH)	P0A4S3	0	1	0	2	3
Uracil-DNA glycosylase (UDG) (EC 3.2.2.27)	P23379	2	2	0	3	0
Shikimate dehydrogenase (NADP(+)) (SDH) (EC 1.1.1.25)	P63595	2	2	0	3	0
Exodeoxyribonuclease 7 small subunit (EC 3.1.11.6) (Exodeoxyribonuclease VII small subunit) (Exonuclease VII small subunit)	P67465	0	1	3	0	0
tRNA pseudouridine synthase B (EC 5.4.99.25) (tRNA pseudouridine(55) synthase) (Psi55 synthase) (tRNA pseudouridylate synthase) (tRNA-uridine isomerase)	Q97QJ3	0	0	1	0	3
Glycosyl hydrolase, family 35	A0A0H2UN19	0	1	0	0	3
Putative dihydrofolate synthetase	A0A0H2UN62	0	3	1	1	0
4-hydroxy-2-oxoglutarate aldolase/2-dehydro-3-deoxyphosphogluconate aldolase (EC 4.1.3.16)	A0A0H2UNC8	0	0	0	3	2
Acetyltransferase, GNAT family	A0A0H2UND8	0	1	3	2	1
PTS system, IIB component	A0A0H2UNH3	0	1	0	0	3
Phosphomevalonate kinase	A0A0H2UNH6	0	3	0	0	2
Conserved domain protein	A0A0H2UNJ8	0	2	0	2	3
Putative regulator	A0A0H2UNU1	0	3	0	2	1
Uncharacterized protein	A0A0H2UPA1	2	3	1	2	0
Oxidoreductase, aldo/keto reductase family	A0A0H2UPI9	0	1	0	1	3
Putative sugar ABC transporter, permease protein	A0A0H2UPM8	0	2	1	0	3
Uncharacterized protein	A0A0H2UPR3	0	3	0	3	1
Uncharacterized protein	A0A0H2UPX3	0	2	0	1	3
Voltage-gated chloride channel family protein	A0A0H2UQ16	0	3	0	0	0
Uncharacterized protein	A0A0H2UQ20	0	0	0	0	3
Geranyltranstransferase (EC 2.5.1.10)	A0A0H2UQ53	0	3	1	0	1
Uracil permease	A0A0H2UQK3	0	3	0	2	0
Transulfuration enzyme family protein	A0A0H2UQS2	3	0	1	0	0
PTS system, IIBC components	A0A0H2UR48	0	0	2	1	3
DNA-binding response regulator	A0A0H2UR94	0	3	0	1	0
Glycosyl transferase, family 8	A0A0H2URA3	0	0	0	0	3
ABC transporter, substrate-binding protein	A0A0H2URD6	0	0	3	0	0
Primosomal protein N' (EC 3.6.4.-) (ATP-dependent helicase PriA)	A0A0H2URF2	0	0	0	2	3
ABC transporter, substrate-binding protein	A0A0H2URL4	0	2	0	3	2
Pyruvate formate-lyase-activating enzyme (EC 1.97.1.4)	A0A0H2URX3	0	3	1	1	1
DNA-binding response regulator	A0A0H2URZ0	1	3	0	3	0
Glutamine amidotransferase, class-I	A0A0H2URZ5	0	3	0	0	0
Sensor histidine kinase PnpS	A0A0H2US41	0	0	0	1	3
Aminopyrimidine aminohydrolase (EC 3.5.99.2)	A0A0H2UP67	3	0	2	0	1
Conserved domain protein	A0A0H2UP77	3	2	1	1	1
Amino acid ABC transporter, ATP-binding protein	A0A0H2UR17	3	2	0	2	1
Glycosyltransferase Gtf1 (EC 2.4.1.-)	A0A0H2URG7	3	0	0	0	1
CBS domain protein	A0A0H2URP2	3	2	2	1	1
Transcriptional regulator, GntR family	A0A0H2URV0	3	3	2	1	1
PTS system, IIB component	A0A0H2US04	3	1	1	3	1
Ribonuclease HII (RNase HII) (EC 3.1.26.4)	Q97QP5	2	3	1	2	1
PTS system, lactose-specific IIBC components (EC 2.7.1.69)	A0A0H2UQ49	2	2	3	0	1
Acetyltransferase, GNAT family	A0A0H2UQJ6	2	3	0	0	1
Energy-coupling factor transporter ATP-binding protein EcfA2 (ECF transporter A component EcfA2) (EC 3.6.3.-)	Q97N51	3	3	1	1	2
Uncharacterized protein	A0A0H2UN08	3	2	0	2	2
Uncharacterized protein	A0A0H2UNW3	3	1	0	2	2
Phosphomethylpyrimidine kinase (EC 2.7.4.7)	A0A0H2UP75	3	3	2	0	2
DNA polymerase III, delta subunit	A0A0H2UP98	3	3	2	3	2
DNA polymerase III, delta prime subunit (EC 2.7.7.7)	A0A0H2UPL8	3	3	0	1	2
Uncharacterized protein	A0A0H2UPX4	3	2	3	3	2
Prephenate dehydratase (EC 4.2.1.51)	A0A0H2UQG9	3	2	0	0	2
Transcriptional regulator, GntR family	A0A0H2UQX2	3	2	0	3	2
3-hydroxy-3-methylglutaryl coenzyme A reductase (HMG-CoA reductase) (EC 1.1.1.88)	A0A0H2UR66	3	2	1	1	2
Uncharacterized protein	A0A0H2URI9	3	2	1	2	2
Uncharacterized protein	A0A0H2URJ3	3	1	0	2	2
Uncharacterized protein	A0A0H2USB7	3	0	2	3	2
Putative fucose operon repressor	A0A0H2USI3	3	0	0	0	2
Protein DpnD	P0A3T4	3	0	1	0	3
Maltodextrin transport system permease protein MalC	P0A4N1	2	1	1	3	2
Recombination protein RecR	P0CB76	2	2	1	3	2
50S ribosomal protein L35	P66278	2	1	3	3	2
50S ribosomal protein L32	Q97NB7	3	2	3	3	3
UPF0374 protein SP_1903	Q97NV6	3	2	2	2	3
Exodeoxyribonuclease 7 large subunit (EC 3.1.11.6) (Exodeoxyribonuclease VII large subunit) (Exonuclease VII large subunit)	Q97QJ8	1	3	2	1	1
30S ribosomal protein S20	Q97RH7	3	2	3	3	3
Bifunctional protein FolD [Includes: Methylenetetrahydrofolate dehydrogenase (EC 1.5.1.5); Methenyltetrahydrofolate cyclohydrolase (EC 3.5.4.9)]	Q97RI9	1	1	3	3	1
Isopentenyl-diphosphate delta-isomerase (IPP isomerase) (EC 5.3.3.2) (Isopentenyl diphosphate:dimethylallyl diphosphate isomerase) (Isopentenyl pyrophosphate isomerase) (Type 2 isopentenyl diphosphate isomerase) (IDI-2)	Q97SH8	2	3	0	0	2
Uncharacterized protein	A0A0H2UN16	2	3	0	2	2
Uncharacterized protein	A0A0H2UN61	1	3	1	2	1
Uncharacterized protein	A0A0H2UNW4	3	2	3	2	3
Leucine-rich protein	A0A0H2UP11	2	1	0	3	2
Branched-chain amino acid ABC transporter, ATP-binding protein	A0A0H2UP95	3	2	1	3	3
DNA-directed DNA polymerase (EC 2.7.7.7)	A0A0H2UPJ0	3	1	0	3	3
Ribosomal RNA small subunit methyltransferase I (EC 2.1.1.198) (16S rRNA 2'-O-ribose C1402 methyltransferase) (rRNA (cytidine-2'-O-)-methyltransferase RsmI)	A0A0H2UPM6	1	3	3	2	1
Uncharacterized protein	A0A0H2UQM9	1	2	1	3	1
Putative general stress protein 13	A0A0H2UR10	3	2	0	3	3
ABC transporter, ATP-binding protein	A0A0H2URF1	1	2	0	3	1
Sucrose-6-phosphate hydrolase (EC 3.2.1.26) (Invertase)	A0A0H2URG2	3	1	1	2	3
Uncharacterized protein	A0A0H2US72	3	3	3	2	3
Uncharacterized protein	A0A0H2US74	3	3	3	3	3
Phospho-N-acetylmuramoyl-pentapeptide-transferase (EC 2.7.8.13) (UDP-MurNAc-pentapeptide phosphotransferase)	P0CB59	2	2	0	2	3
Segregation and condensation protein B	Q97NX6	2	2	0	2	3
Acetolactate synthase (EC 2.2.1.6)	A0A0H2UNK5	2	1	0	0	3
Mevalonate kinase (EC 2.7.1.36)	A0A0H2UNK6	2	3	1	3	3
Cell filamentation protein Fic-related protein	A0A0H2UNZ6	2	0	0	0	3
Hydrolase, haloacid dehalogenase-like family	A0A0H2UPC8	2	2	1	2	3
Aminotransferase, class-V	A0A0H2UPX6	2	2	2	3	3
Large-conductance mechanosensitive channel	A0A0H2UPY7	2	1	2	2	3
UPF0122 protein SP_1288	Q97QD1	1	2	2	3	2
Ribosome maturation factor RimP (SP14.3)	Q97S61	1	2	3	3	2
Transcriptional regulator, TetR family	A0A0H2UP86	1	3	0	1	2
Cysteine desulfurase (EC 2.8.1.7)	A0A0H2UPH3	1	3	1	0	2
VicX protein	A0A0H2UQC8	1	3	1	1	2
Conserved domain protein	A0A0H2UQI4	1	3	1	1	2
Uncharacterized protein	A0A0H2URZ6	1	0	0	3	2
Small ribosomal subunit biogenesis GTPase RsgA (EC 3.6.1.-)	P67684	1	1	1	2	3
tRNA dimethylallyltransferase (EC 2.5.1.75) (Dimethylallyl diphosphate:tRNA dimethylallyltransferase) (DMAPP:tRNA dimethylallyltransferase) (DMATase) (Isopentenyl-diphosphate:tRNA isopentenyltransferase) (IPP transferase) (IPPT) (IPTase)	Q97RW5	1	3	1	2	3
ABC transporter, ATP-binding protein	A0A0H2UP49	1	0	0	0	3
ABC transporter, ATP-binding protein	A0A0H2UQ29	1	3	0	0	3
Hydrolase, haloacid dehalogenase-like family	A0A0H2URV7	1	2	2	1	3
Alanine racemase (EC 5.1.1.1)	P0A2W8	2	1	0	1	0
Phosphate-specific transport system accessory protein PhoU homolog (Pst system accessory protein PhoU homolog)	P0A3Y7	0	2	0	0	0
Maltodextrin transport system permease protein MalD	P0A4N3	0	1	1	1	2
Orotidine 5'-phosphate decarboxylase (EC 4.1.1.23) (OMP decarboxylase) (OMPDCase) (OMPdecase)	P0CB75	0	2	0	0	1
8-oxo-dGTP diphosphatase (8-oxo-dGTPase) (EC 3.6.1.55) (7,8-dihydro-8-oxoguanine-triphosphatase) (Mutator protein MutT) (dGTP pyrophosphohydrolase)	P41354	0	2	0	0	0
Sialidase B (EC 3.2.1.18) (Neuraminidase B)	Q54727	0	0	0	0	2
Membrane protein insertase YidC 2 (Foldase YidC 2) (Membrane integrase YidC 2) (Membrane protein YidC 2)	Q97NI6	2	1	0	2	0
50S ribosomal protein L33 2	Q97NL4	0	0	1	0	2
Phosphopantetheine adenylyltransferase (EC 2.7.7.3) (Dephospho-CoA pyrophosphorylase) (Pantetheine-phosphate adenylyltransferase) (PPAT)	Q97NQ2	0	1	1	0	2
UPF0246 protein SP_1547	Q97PQ6	0	2	0	1	1
1,4-alpha-glucan branching enzyme GlgB (EC 2.4.1.18) (1,4-alpha-D-glucan:1,4-alpha-D-glucan 6-glucosyl-transferase) (Alpha-(1->4)-glucan branching enzyme) (Glycogen branching enzyme) (BE)	Q97QS8	0	0	1	0	2
Probable fructose-6-phosphate aldolase (EC 4.1.2.-)	Q97SS2	0	2	1	0	1
Zinc metalloprotease ZmpC (EC 3.4.24.-) (MMP-9 protease)	Q97T80	0	1	0	0	2
Tyrosine-protein phosphatase CpsB (EC 3.1.3.48)	Q9AHD4	1	1	0	2	0
LysM domain protein	A0A0H2UMY9	0	0	2	0	0
Transcriptional regulator	A0A0H2UN73	2	1	1	0	0
Uncharacterized protein	A0A0H2UNA8	0	0	0	0	2
Capsular polysaccharide biosynthesis protein Cps4H	A0A0H2UNF4	0	0	0	0	2
Capsular polysaccharide biosynthesis protein Cps4E	A0A0H2UNI5	0	0	0	0	2
Acetolactate synthase, small subunit (EC 2.2.1.6)	A0A0H2UNL0	0	1	0	0	2
Na/Pi cotransporter II-related protein	A0A0H2UNQ0	2	2	2	2	0
Type I restriction-modification system, R subunit (EC 3.1.21.3)	A0A0H2UNV7	2	2	2	2	0
BlpT protein, fusion	A0A0H2UNW6	0	2	0	0	0
Acetyltransferase, GNAT family	A0A0H2UNX6	0	2	0	2	1
Mini-ribonuclease 3 (Mini-3) (Mini-RNase 3) (EC 3.1.26.-) (Mini-RNase III) (Mini-III)	A0A0H2UNY0	0	2	1	2	1
Uncharacterized protein	A0A0H2UNZ7	0	0	2	0	2
HIT family protein	A0A0H2UP45	0	0	0	0	2
Conserved domain protein	A0A0H2UP65	0	2	0	1	0
Transcriptional regulator, MerR family	A0A0H2UP85	0	0	0	2	2
Putative sugar ABC transporter, permease protein	A0A0H2UPL3	0	1	0	2	2
Putative cell division protein FtsW	A0A0H2UPV4	0	1	1	0	2
Uncharacterized protein	A0A0H2UQ08	0	0	0	0	2
Putative transcriptional regulator MutR	A0A0H2UQ62	0	0	1	0	2
Transcriptional regulator, biotin repressor family	A0A0H2UQ70	0	0	0	0	2
Transcription antiterminator LacT	A0A0H2UQA0	0	0	2	0	0
PTS system, lactose-specific IIA component (EC 2.7.1.69)	A0A0H2UQA1	0	1	2	0	1
Putative polysaccharide biosynthesis protein	A0A0H2UQB0	1	1	0	2	0
Uncharacterized protein	A0A0H2UQI6	0	2	1	0	1
Phosphate transport system permease protein	A0A0H2UQJ5	0	1	2	1	1
SAP domain protein	A0A0H2UQK8	0	2	0	0	0
ABC transporter, ATP-binding/permease protein	A0A0H2UQN6	0	2	0	0	0
NOL1/NOP2/sun family protein	A0A0H2UQR6	2	2	1	2	0
Oxygen-independent coproporphyrinogen-III oxidase-like protein (EC 1.3.99.-)	A0A0H2UQS1	2	1	1	2	0
ABC transporter, ATP-binding protein	A0A0H2UR21	0	0	0	1	2
Uncharacterized protein	A0A0H2UR35	0	1	2	0	2
Ferredoxin	A0A0H2UR76	1	1	2	1	0
Isochorismatase family protein	A0A0H2UR80	0	2	0	2	2
Putative mechanosensitive ion channel	A0A0H2URG3	0	1	2	1	1
ATPase, AAA family	A0A0H2URL5	0	2	0	1	1
Anthranilate synthase component 1 (EC 4.1.3.27)	A0A0H2URN1	0	2	0	0	2
Putative transcriptional regulator PlcR	A0A0H2URV9	0	0	0	2	1
ABC transporter, ATP-binding protein	A0A0H2URW4	2	0	1	0	0
Response regulator	A0A0H2US00	0	0	1	1	2
Uncharacterized protein	A0A0H2US17	0	0	0	0	2
Antigen, cell wall surface anchor family	A0A0H2US35	0	0	0	0	2
Uncharacterized protein	A0A0H2US78	2	0	0	0	0
Uncharacterized protein	A0A0H2USK2	0	1	0	1	2
Energy-coupling factor transporter ATP-binding protein EcfA1 (ECF transporter A component EcfA1) (EC 3.6.3.-)	Q97N50	2	1	1	1	1
Thymidine kinase (EC 2.7.1.21)	Q97R22	2	2	0	1	1
5-methyltetrahydropteroyltriglutamate--homocysteine methyltransferase (EC 2.1.1.14) (Cobalamin-independent methionine synthase) (Methionine synthase, vitamin-B12 independent isozyme)	Q97S31	2	1	0	2	1
Phosphorylase, Pnp/Udp family	A0A0H2UMZ4	2	2	1	2	1
MutT/nudix family protein	A0A0H2UMZ7	2	0	0	1	1
Uncharacterized protein	A0A0H2UN26	2	1	1	2	1
Uncharacterized protein	A0A0H2UN55	2	1	0	0	1
Transcriptional regulator, DeoR family	A0A0H2UN76	2	1	0	1	1
Uncharacterized protein	A0A0H2UN98	2	1	0	1	1
Dihydrofolate synthetase (EC 6.3.2.17)	A0A0H2UNA3	2	1	2	1	1
Uncharacterized protein	A0A0H2UNT1	2	0	0	2	1
Uncharacterized protein	A0A0H2UP21	2	1	1	1	1
Single-stranded-DNA-specific exonuclease RecJ (EC 3.1.-.-)	A0A0H2UP28	2	0	2	2	1
Cation-transporting ATPase, E1-E2 family	A0A0H2UP76	2	0	0	0	1
Uncharacterized protein	A0A0H2UPB2	2	0	2	1	1
Uncharacterized protein	A0A0H2UPQ2	2	0	2	2	1
DNA primase (EC 2.7.7.-)	A0A0H2UQ31	2	2	2	2	1
Conserved domain protein	A0A0H2UQ74	2	2	2	1	1
MutT/nudix family protein	A0A0H2UQ81	2	0	1	1	1
Phosphate transport system permease protein PstA	A0A0H2UQJ8	2	2	0	2	1
Uncharacterized protein	A0A0H2UQU5	2	0	0	0	1
Uncharacterized protein	A0A0H2UR87	2	2	1	2	1
Anthranilate synthase component II (EC 4.1.3.27)	A0A0H2URK6	2	1	1	1	1
Putative preprotein translocase, SecE subunit	A0A0H2URR7	2	2	1	2	1
Putative PTS system, IIB component	A0A0H2US11	2	0	1	1	1
ABC transporter, ATP-binding protein	A0A0H2US32	2	2	0	1	1
Uncharacterized protein	A0A0H2USC7	2	2	0	2	1
5-formyltetrahydrofolate cyclo-ligase (EC 6.3.3.2)	A0A0H2USD4	2	0	0	0	1
Dihydropteroate synthase (DHPS) (EC 2.5.1.15) (Dihydropteroate pyrophosphorylase)	P05382	2	2	1	1	2
Zinc transport system ATP-binding protein AdcC	P0A2U6	2	2	0	1	2
Undecaprenyl-diphosphatase (EC 3.6.1.27) (Bacitracin resistance protein) (Undecaprenyl pyrophosphate phosphatase)	P60934	1	1	2	1	1
Uncharacterized protein SP_0007	P64405	1	0	1	2	1
Initiation-control protein YabA	Q97R89	2	2	2	2	2
Pantothenate kinase (EC 2.7.1.33) (Pantothenic acid kinase)	Q97RH6	2	2	1	2	2
tRNA N6-adenosine threonylcarbamoyltransferase (EC 2.3.1.234) (N6-L-threonylcarbamoyladenine synthase) (t(6)A synthase) (t(6)A37 threonylcarbamoyladenosine biosynthesis protein TsaD) (tRNA threonylcarbamoyladenosine biosynthesis protein TsaD)	Q97T27	2	2	0	0	2
Peptidase, M20/M25/M40 family	A0A0H2UN21	2	0	1	0	2
L-serine dehydratase, iron-sulfur-dependent, alpha subunit (EC 4.3.1.17)	A0A0H2UN60	1	2	1	0	1
Uncharacterized protein	A0A0H2UN66	1	0	2	0	1
Uncharacterized protein	A0A0H2UNN7	1	1	0	2	1
Putative ABC transporter, permease protein	A0A0H2UNU6	2	2	0	2	2
DNA-binding response regulator	A0A0H2UP29	2	2	1	2	2
Uncharacterized protein	A0A0H2UPB4	2	2	0	1	2
Biotin transporter	A0A0H2UPB6	2	0	0	0	2
Putative membrane protein	A0A0H2UPL7	1	2	1	2	1
Acetyltransferase, GNAT family	A0A0H2UPY8	2	0	0	0	2
Release factor glutamine methyltransferase (RF MTase) (EC 2.1.1.297) (N5-glutamine methyltransferase PrmC) (Protein-(glutamine-N5) MTase PrmC) (Protein-glutamine N-methyltransferase PrmC)	A0A0H2UPZ1	1	2	0	1	1
Putative type II restriction endonuclease	A0A0H2UQC4	2	0	0	0	2
Endonuclease III (EC 4.2.99.18) (DNA-(apurinic or apyrimidinic site) lyase)	A0A0H2UQJ4	2	1	0	2	2
CppA protein	A0A0H2UQL8	2	2	1	2	2
ABC transporter, ATP-binding protein	A0A0H2UQQ1	2	0	1	0	2
Amino acid ABC transporter, permease protein	A0A0H2UQS3	1	2	0	1	1
Amino acid ABC transporter, permease protein	A0A0H2UQV7	2	1	1	1	2
Transcriptional regulator, AraC family	A0A0H2UQW4	1	0	1	2	1
Metallo-beta-lactamase superfamily protein	A0A0H2UR09	1	1	0	2	1
Uncharacterized protein	A0A0H2UR60	1	0	2	0	1
Putative transporter, CorA family	A0A0H2UR86	1	2	0	0	1
CBS domain protein	A0A0H2URI7	1	1	2	1	1
Oxidoreductase, short chain dehydrogenase/reductase family	A0A0H2URK4	1	2	1	0	1
Uncharacterized protein	A0A0H2URQ0	2	1	0	1	2
Adc operon repressor AdcR	A0A0H2US15	2	2	2	2	2
Peptidase, M16 family	A0A0H2US52	1	2	0	0	1
rRNA (Guanine-N1-)-methyltransferase	A0A0H2USD8	2	2	0	0	2
Sensor protein CiaH (EC 2.7.13.3)	P0A4I5	1	1	0	2	2
ATP-dependent helicase/deoxyribonuclease subunit B (EC 3.1.-.-) (EC 3.6.4.12) (ATP-dependent helicase/nuclease RexB)	Q97QQ0	1	2	2	0	2
Uncharacterized protein	A0A0H2UNA1	1	1	0	0	2
Pseudouridine synthase (EC 5.4.99.-)	A0A0H2UNA4	1	0	0	2	2
Uncharacterized protein	A0A0H2UNI9	1	1	2	2	2
Acetyltransferase, GNAT family	A0A0H2UPW2	1	2	0	1	2
Putative type II restriction endonuclease	A0A0H2UQ63	1	0	0	0	2
Uncharacterized protein	A0A0H2UQC3	1	2	2	1	2
Alpha-acetolactate decarboxylase (EC 4.1.1.5)	A0A0H2UQI9	1	2	2	0	2
Peptidase, U32 family	A0A0H2UQL3	1	2	1	1	2
Diadenylate cyclase (DAC) (EC 2.7.7.85) (Cyclic-di-AMP synthase) (c-di-AMP synthase)	A0A0H2UQU4	1	1	1	1	2
Conserved domain protein	A0A0H2UR26	1	1	1	1	2
Peptide deformylase (EC 3.5.1.88)	A0A0H2UR41	1	1	0	1	2
Iron-dependent transcriptional regulator	A0A0H2UR99	1	2	0	0	2
Putative transcriptional regulator	A0A0H2URB6	1	2	1	2	2
Uncharacterized protein	A0A0H2URI0	1	2	0	1	2
Cell wall surface anchor family protein	A0A0H2URN9	1	0	0	0	2
Uncharacterized protein	A0A0H2US86	1	2	0	0	2
Holliday junction resolvase RecU (EC 3.1.22.-) (Recombination protein U homolog)	P0A455	0	1	0	0	0
Glycerol-3-phosphate acyltransferase (Acyl-PO4 G3P acyltransferase) (Acyl-phosphate--glycerol-3-phosphate acyltransferase) (G3P acyltransferase) (GPAT) (EC 2.3.1.n3) (Lysophosphatidic acid synthase) (LPA synthase)	P0A4P9	0	0	0	1	1
Putative endo-beta-N-acetylglucosaminidase (EC 3.2.1.96) (Murein hydrolase)	P59205	1	1	0	0	0
NAD kinase (EC 2.7.1.23) (ATP-dependent NAD kinase)	P65779	0	1	0	1	1
Anthranilate phosphoribosyltransferase (EC 2.4.2.18)	P66999	0	1	0	1	1
Uncharacterized RNA methyltransferase SP_1901 (EC 2.1.1.-)	Q97NV8	0	1	0	0	0
Putative sporulation transcription regulator WhiA	Q97PN9	1	0	0	0	0
Pyridoxal 5'-phosphate synthase subunit PdxT (EC 4.3.3.6) (Pdx2) (Pyridoxal 5'-phosphate synthase glutaminase subunit) (EC 3.5.1.2)	Q97PX3	1	1	0	0	0
Regulatory protein Spx	Q97Q26	0	1	0	1	0
Tyrosine recombinase XerS	Q97QP2	0	1	0	0	0
Antitoxin PezA	Q97QZ2	0	0	1	0	1
Putative lipid kinase SP_1045 (EC 2.7.1.-)	Q97QZ6	0	0	0	0	1
Ferrochelatase (EC 4.99.1.1) (Heme synthase) (Protoheme ferro-lyase)	Q97R30	0	1	0	0	0
Dephospho-CoA kinase (EC 2.7.1.24) (Dephosphocoenzyme A kinase)	Q97R60	0	0	0	0	1
Dihydroorotate dehydrogenase B (NAD(+)), electron transfer subunit (Dihydroorotate oxidase B, electron transfer subunit)	Q97R66	0	1	0	0	1
UPF0346 protein SP_0947	Q97R80	0	0	0	1	0
Probable dual-specificity RNA methyltransferase RlmN (EC 2.1.1.192) (23S rRNA (adenine(2503)-C(2))-methyltransferase) (23S rRNA m2A2503 methyltransferase) (Ribosomal RNA large subunit methyltransferase N) (tRNA (adenine(37)-C(2))-methyltransferase) (tRNA m2A37 methyltransferase)	Q97RN5	0	0	0	1	0
Thiamine-phosphate synthase 1 (TP synthase 1) (TPS 1) (EC 2.5.1.3) (Thiamine-phosphate pyrophosphorylase 1) (TMP pyrophosphorylase 1) (TMP-PPase 1)	Q97RS5	0	0	1	0	1
UvrABC system protein C (Protein UvrC) (Excinuclease ABC subunit C)	Q97S07	0	1	1	1	1
Bifunctional purine biosynthesis protein PurH [Includes: Phosphoribosylaminoimidazolecarboxamide formyltransferase (EC 2.1.2.3) (AICAR transformylase); IMP cyclohydrolase (EC 3.5.4.10) (ATIC) (IMP synthase) (Inosinicase)]	Q97T99	1	0	0	0	0
DNA repair protein RecO (Recombination protein O)	Q97TA7	1	1	0	1	0
Pneumococcal vaccine antigen A	Q9AHT6	0	0	0	0	1
Aldose 1-epimerase (EC 5.1.3.3) (Galactose mutarotase)	A0A0H2UMV2	0	1	1	1	1
Uncharacterized protein	A0A0H2UMW0	1	0	1	0	0
Potassium uptake protein, Trk family	A0A0H2UMW5	0	1	0	0	0
Sensor histidine kinase	A0A0H2UMW9	1	0	0	0	0
N5-carboxyaminoimidazole ribonucleotide mutase (N5-CAIR mutase) (EC 5.4.99.18) (5-(carboxyamino)imidazole ribonucleotide mutase)	A0A0H2UMX2	0	0	0	1	0
PTS system, IIA component	A0A0H2UMY3	0	1	1	0	1
N5-carboxyaminoimidazole ribonucleotide synthase (N5-CAIR synthase) (EC 6.3.4.18) (5-(carboxyamino)imidazole ribonucleotide synthetase)	A0A0H2UN14	0	1	0	1	0
Hydrolase, haloacid dehalogenase-like family	A0A0H2UN22	0	0	0	0	1
Uncharacterized protein	A0A0H2UN23	0	0	1	0	0
Putative membrane protein	A0A0H2UN28	0	1	0	0	0
ABC transporter, ATP-binding protein	A0A0H2UN47	0	1	0	0	0
Competence-induced protein Ccs4	A0A0H2UN59	0	0	0	0	1
Uncharacterized protein	A0A0H2UN64	0	0	1	1	0
Anaerobic ribonucleoside-triphosphate reductase-activating protein (EC 1.97.1.-)	A0A0H2UN65	0	0	1	0	0
Conserved domain protein	A0A0H2UN72	0	0	0	0	1
PTS system, IIA component	A0A0H2UN82	0	0	0	0	1
Acetyltransferase, GNAT family	A0A0H2UN87	0	1	0	0	0
Glutathione peroxidase	A0A0H2UNC4	1	0	0	0	0
Carbohydrate kinase, PfkB family	A0A0H2UNG9	0	0	0	1	0
Xanthine/uracil permease family protein	A0A0H2UNH2	0	1	0	1	1
Sensor histidine kinase (EC 2.7.13.3)	A0A0H2UNH7	0	0	0	1	0
Cell division protein FtsL	A0A0H2UNI0	0	1	1	0	0
Putative type I restriction-modification system, S subunit	A0A0H2UNR1	0	1	0	0	1
Type I restriction-modification system, S subunit	A0A0H2UNR3	0	0	0	0	1
DNA-binding response regulator VncR	A0A0H2UNY7	0	1	0	1	1
Amino acid ABC transporter, ATP-binding protein	A0A0H2UNZ2	0	0	0	1	0
PTS system, beta-glucosides-specific IIABC components	A0A0H2UP00	0	0	0	0	1
Branched-chain amino acid transport system carrier protein	A0A0H2UP06	0	0	1	0	0
Histidine kinase (EC 2.7.13.3)	A0A0H2UP30	0	1	0	0	0
VanZF-related protein	A0A0H2UPA5	0	0	0	1	0
Oxidoreductase, short chain dehydrogenase/reductase family	A0A0H2UPB7	0	0	1	1	1
Uncharacterized protein	A0A0H2UPC0	1	1	0	1	0
Putative transcriptional repressor	A0A0H2UPC1	0	0	1	0	1
MutT/nudix family protein	A0A0H2UPC5	1	1	0	0	0
Amino acid ABC transporter, permease protein	A0A0H2UPD8	0	1	0	1	1
Uncharacterized protein	A0A0H2UPI6	0	1	0	0	0
Uncharacterized protein	A0A0H2UPJ4	0	0	0	1	1
Uncharacterized protein	A0A0H2UPK5	1	1	1	0	0
ABC transporter, ATP-binding protein	A0A0H2UPL0	1	0	1	0	0
Lipoprotein signal peptidase (EC 3.4.23.36) (Prolipoprotein signal peptidase) (Signal peptidase II) (SPase II)	A0A0H2UPL2	0	1	1	0	0
Uncharacterized protein	A0A0H2UPN0	1	1	0	1	0
Acetyltransferase, GNAT family	A0A0H2UPN4	0	1	0	0	1
Sua5/YciO/YrdC family protein	A0A0H2UPR9	0	0	1	0	0
Acetyltransferase, GNAT family	A0A0H2UPS2	1	0	0	0	0
Putative transcriptional regulator PlcR	A0A0H2UPU6	0	0	0	0	1
Putative preprotein translocase, SecG subunit	A0A0H2UPV5	0	1	1	1	0
Uncharacterized protein	A0A0H2UPY1	0	1	0	0	0
Uncharacterized protein	A0A0H2UPY9	0	1	1	0	1
Putative transporter, FNT family	A0A0H2UQ58	0	1	0	0	0
A/G-specific adenine glycosylase (EC 3.2.2.-)	A0A0H2UQ65	1	0	0	0	0
Putative hemolysin A	A0A0H2UQB2	0	1	0	1	0
Uncharacterized protein	A0A0H2UQC1	1	0	0	0	0
Sensory box sensor histidine kinase	A0A0H2UQD0	0	1	0	0	1
Membrane protein	A0A0H2UQD6	0	1	0	0	1
Uncharacterized protein	A0A0H2UQF3	0	0	0	0	1
Prolyl oligopeptidase family protein	A0A0H2UQF4	0	1	0	0	1
Drug efflux ABC transporter, ATP-binding/permease protein	A0A0H2UQF5	0	0	1	0	1
Acetyltransferase, GNAT family	A0A0H2UQG2	0	0	0	1	1
LicB protein	A0A0H2UQH5	1	0	0	0	0
Spermidine/putrescine ABC transporter, spermidine/putrescine-binding protein	A0A0H2UQH7	1	1	0	0	0
Shikimate kinase (SK) (EC 2.7.1.71)	A0A0H2UQP6	0	1	0	1	1
ABC transporter, ATP-binding protein	A0A0H2UQP8	0	0	0	0	1
Acetyltransferase, GNAT family	A0A0H2UQR7	0	1	1	1	0
Prephenate dehydrogenase (EC 1.3.1.12)	A0A0H2UQS5	0	1	1	1	1
Alpha-amylase (EC 3.2.1.1)	A0A0H2UQT1	0	1	1	0	0
Conserved domain protein	A0A0H2UQT9	0	1	0	1	0
Inositol monophosphatase family protein	A0A0H2UQU6	0	0	0	0	1
Uncharacterized protein	A0A0H2UQX7	0	0	0	0	1
Glycosyl transferase, family 2	A0A0H2UQY5	0	0	0	0	1
Acetyltransferase, GNAT family	A0A0H2UQZ7	1	0	0	0	0
Putative polysaccharide biosynthesis protein	A0A0H2UR31	0	0	0	1	0
Sugar ABC transporter, permease protein	A0A0H2UR33	0	0	1	0	1
ABC transporter, permease protein	A0A0H2UR37	0	0	0	0	1
ABC transporter, ATP-binding protein	A0A0H2UR51	0	1	1	0	1
MutT/nudix family protein	A0A0H2URA0	0	0	1	0	1
Glycosyl transferase, family 8	A0A0H2URB1	1	0	0	0	0
Uncharacterized protein	A0A0H2URD7	0	0	0	0	1
Galactose operon repressor	A0A0H2URH0	0	1	0	0	0
Glycosyl transferase, family 8	A0A0H2URH2	0	0	0	0	1
Trehalose operon transcriptional repressor	A0A0H2URH4	1	1	0	0	0
Glycosyl transferase, family 2/glycosyl transferase family 8	A0A0H2URH7	0	0	0	0	1
Sugar ABC transporter, permease protein	A0A0H2URH8	0	0	1	0	1
Uncharacterized protein	A0A0H2URI6	0	0	1	1	0
Uncharacterized protein	A0A0H2URJ5	0	0	0	0	1
Uncharacterized protein	A0A0H2URL1	0	0	1	0	1
Uncharacterized protein	A0A0H2URN7	0	0	0	1	0
Iron-compound ABC transporter, ATP-binding protein	A0A0H2URS0	0	0	0	1	0
Glycosyl hydrolase, family 1	A0A0H2URS7	0	0	0	1	0
Uncharacterized protein	A0A0H2URU4	0	1	0	0	0
Transcriptional regulator, BglG family	A0A0H2URY8	0	1	0	0	0
Ribosomal large subunit pseudouridine synthase, RluD subfamily	A0A0H2URZ7	0	0	0	0	1
Uncharacterized protein	A0A0H2US01	0	1	0	0	1
Transketolase, C-terminal subunit (EC 2.2.1.1)	A0A0H2US23	0	0	0	0	1
Putative ABC transporter, permease protein	A0A0H2US56	0	1	0	1	1
Histidine kinase (EC 2.7.13.3)	A0A0H2US61	0	1	0	0	0
Ribonuclease M5 (EC 3.1.26.8) (RNase M5) (Ribosomal RNA terminal maturase M5)	A0A0H2US64	0	0	1	1	0
Putative sensor histidine kinase ComD	A0A0H2US84	0	0	0	1	0
PTS system, IIA component	A0A0H2US90	0	0	0	1	0
Preprotein translocase, YajC subunit	A0A0H2US94	0	0	0	1	0
Energy-coupling factor transporter transmembrane protein EcfT (ECF transporter T component EcfT)	A0A0H2USC1	0	0	0	1	1
CDP-diacylglycerol--glycerol-3-phosphate 3-phosphatidyltransferase (EC 2.7.8.5)	A0A0H2USL8	0	1	0	0	0
Maltodextrose utilization protein MalA	P59203	1	1	1	1	1
Peptide methionine sulfoxide reductase MsrA/MsrB 2 [Includes: Peptide methionine sulfoxide reductase MsrA (Protein-methionine-S-oxide reductase) (EC 1.8.4.11) (Peptide-methionine (S)-S-oxide reductase) (Peptide Met(O) reductase); Peptide methionine sulfoxide reductase MsrB (EC 1.8.4.12) (Peptide-methionine (R)-S-oxide reductase)]	P65443	1	1	0	0	1
Phosphoribosylamine--glycine ligase (EC 6.3.4.13) (GARS) (Glycinamide ribonucleotide synthetase) (Phosphoribosylglycinamide synthetase)	Q97T98	1	1	1	1	1
Acyl carrier protein (ACP)	A0A0H2UMT4	1	0	0	0	1
Glycosyl transferase	A0A0H2UMY4	1	1	0	1	1
Putative transcriptional regulator PlcR	A0A0H2UN31	1	1	0	0	1
Putative sensor histidine kinase BlpH	A0A0H2UNS8	1	0	0	0	1
Ribosomal protein L7A family	A0A0H2UNV9	1	1	0	1	1
Uncharacterized protein	A0A0H2UP01	1	1	0	0	1
Uncharacterized protein	A0A0H2UP40	1	1	1	1	1
Uncharacterized protein	A0A0H2UPY2	1	0	0	1	1
Uncharacterized protein	A0A0H2UPZ2	1	1	0	0	1
Conserved domain protein	A0A0H2UQ89	1	1	1	1	1
Uncharacterized protein	A0A0H2UQG6	1	1	0	1	1
Putative acyl-ACP thioesterase	A0A0H2UQJ1	1	1	1	1	1
ABC transporter, ATP-binding/permease protein	A0A0H2UQR4	1	0	0	1	1
Putative platelet activating factor	A0A0H2UQU7	1	0	0	0	1
Oxidoreductase, DadA family protein	A0A0H2UQX6	1	0	0	1	1
Membrane protein	A0A0H2UQZ2	1	1	1	1	1
Uncharacterized protein	A0A0H2UR73	1	1	0	1	1
Uncharacterized protein	A0A0H2URX0	1	0	1	0	1
Putative transcriptional regulator PlcR	A0A0H2URY1	1	0	0	0	1
Uncharacterized protein	A0A0H2URY4	1	0	0	1	1
Transketolase, N-terminal subunit	A0A0H2US62	1	0	0	0	1
